# Supplementary material for: Rhodoquinone-dependent electron transport chain is essential for Caenorhabditis elegans survival in hydrogen sulfide environments
Source: J Biol Chem. 2024 Aug 22;300(9):107708. doi: 10.1016/j.jbc.2024.107708 (PMC11422605; doi:10.1016/j.jbc.2024.107708)
Supplement: Supporting Data 1 [file mmc2.xlsx]

## Sheet: Raw data 05 07 2021
coq-2D6a=GUCO1	coq-2D6e=GUCO 2	N2=WT
Counts
Well	A1	B1	C1	D1	E1	F1	A3	B3	C3	D3	E3	F3	A6	B6	C6	D6	E6	F6	A8	B8	C8	D8	E8	F8	A9	B9	C9	D9	E9	F9	A11	B11	C11	D11	E11	F11
Group/Time[m]	000_N2 0 mM	000_N2 0 mM	000_N2 0 mM	000_N2 0 mM	000_N2 0 mM	000_N2 0 mM	002_N2 1.5 mM	002_N2 1.5 mM	002_N2 1.5 mM	002_N2 1.5 mM	002_N2 1.5 mM	002_N2 1.5 mM	005_guco 1 1.5 mM	005_guco 1 1.5 mM	005_guco 1 1.5 mM	005_guco 1 1.5 mM	005_guco 1 1.5 mM	005_guco 1 1.5 mM	007_guco 1 0 mM	007_guco 1 0 mM	007_guco 1 0 mM	007_guco 1 0 mM	007_guco 1 0 mM	007_guco 1 0 mM	008_guco 2 0 mM	008_guco 2 0 mM	008_guco 2 0 mM	008_guco 2 0 mM	008_guco 2 0 mM	008_guco 2 0 mM	010_guco 2 1.5 mM	010_guco 2 1.5 mM	010_guco 2 1.5 mM	010_guco 2 1.5 mM	010_guco 2 1.5 mM	010_guco 2 1.5 mM
15	90	119	165	166	164	154	97	116	102	68	78	70	128	88	75	96	76	102	120	132	142	119	72	110	70	114	50	108	48	88	96	92	112	88	92	108
30	119	114	145	159	143	136	68	89	71	46	56	44	90	83	74	76	72	74	109	98	34	52	40	82	76	40	36	50	72	80	90	87	34	94	50	74
45	177	162	155	153	172	162	46	56	62	48	52	31	87	76	66	64	80	66	134	134	126	120	66	96	158	126	108	130	96	92	34	68	70	49	41	60
60	191	193	185	189	208	162	51	28	38	41	33	26	64	57	66	54	48	80	198	164	155	192	153	172	146	197	165	174	169	112	20	30	46	29	34	57
75	189	202	194	170	197	196	37	26	22	24	16	25	64	49	50	57	40	67	207	189	171	158	170	176	172	182	176	216	200	165	53	32	50	24	39	62
90	190	204	220	180	188	196	16	16	1	2	8	2	60	34	32	56	38	42	155	184	154	184	190	156	162	163	184	203	178	168	32	38	30	24	4	40
105	193	168	164	172	206	211	4	0	1	0	0	0	58	16	36	28	26	52	198	192	154	203	184	155	160	158	147	188	148	161	19	33	12	8	26	30
120	173	179	156	170	174	212	0	2	1	0	0	16	51	18	10	4	16	26	184	197	159	150	214	124	171	170	130	175	148	119	18	10	9	0	6	24
135	178	180	142	157	202	199	0	0	0	0	0	6	26	4	16	0	2	8	178	178	135	156	191	152	158	164	150	176	143	88	13	2	36	2	4	16
150	179	186	138	180	160	186	0	2	2	0	0	2	12	8	6	0	0	8	137	184	160	126	154	125	176	136	137	157	96	112	4	12	16	5	8	5
165	174	159	132	139	177	201	0	6	0	0	0	2	8	6	0	0	6	16	149	188	129	142	149	146	132	154	106	182	74	116	11	18	6	0	0	2
180	188	169	153	143	184	160	0	0	0	0	0	8	2	0	0	0	16	14	112	167	97	134	158	128	156	156	152	146	100	104	0	17	0	0	0	0
195	160	186	116	124	160	153	0	0	0	0	0	4	8	2	0	0	0	0	117	202	144	158	182	158	164	162	134	152	74	140	0	10	8	0	0	4
210	148	166	98	121	165	128	0	0	0	0	0	0	2	7	0	0	5	0	93	160	105	112	164	160	176	168	126	161	112	124	0	4	24	0	1	26
225	128	114	121	110	162	146	0	0	0	0	0	0	4	0	0	0	1	0	76	133	112	110	144	135	157	136	127	142	90	128	0	3	0	0	2	32
240	100	102	136	106	155	138	0	0	0	0	0	0	10	0	0	0	4	2	104	151	111	92	138	94	152	132	90	116	62	103	0	0	15	0	3	8
255	130	120	111	84	144	132	0	0	0	0	0	2	8	0	0	0	9	0	93	125	90	72	136	123	166	126	98	153	96	107	3	0	0	0	0	16
270	120	122	116	134	150	167	0	0	0	2	0	12	14	0	0	0	16	6	98	98	71	119	106	122	146	134	126	147	90	68	2	4	16	0	0	6
285	150	192	104	124	119	150	5	4	0	0	0	17	34	2	0	0	24	6	116	136	91	94	112	163	127	134	128	124	100	91	4	0	8	0	0	11
300	128	164	113	136	127	158	14	4	0	4	0	26	38	4	0	4	55	7	92	114	124	118	134	142	124	130	115	162	130	110	0	8	0	0	0	8
315	148	130	118	107	160	147	19	0	12	6	2	22	68	15	9	6	39	46	143	110	108	107	136	138	144	164	104	120	105	122	4	4	3	0	0	45
330	113	146	140	105	158	172	13	6	0	4	47	29	32	18	29	8	50	46	138	148	60	130	168	122	126	172	116	116	74	90	18	14	0	14	0	6
345	120	153	104	103	180	158	50	15	12	16	21	58	83	33	48	30	33	36	114	124	74	68	135	126	119	118	86	118	142	131	0	8	14	2	0	0
360	114	146	136	117	151	162	28	14	8	30	38	50	67	19	14	16	36	40	88	147	90	86	155	122	110	116	98	128	98	153	6	10	8	6	0	6
375	120	145	144	104	173	132	28	48	24	22	44	17	80	4	6	38	34	29	116	145	98	66	120	100	116	152	104	94	70	87	8	0	2	0	0	0
390	140	166	112	94	196	144	34	76	45	28	53	26	91	27	22	34	24	22	129	129	104	113	108	96	147	182	117	121	92	108	12	9	24	0	0	26
405	142	138	91	100	174	127	36	36	68	8	53	26	106	18	36	42	61	56	72	148	98	90	76	134	146	166	88	154	84	112	6	1	12	0	0	16
420	112	145	125	112	188	160	35	15	34	17	63	54	100	40	42	49	64	64	65	126	92	72	89	144	152	132	106	116	69	106	2	26	24	0	1	0
435	91	143	120	108	213	130	38	64	30	33	64	62	86	42	54	58	86	76	104	155	84	76	99	138	136	129	100	126	108	126	2	4	21	0	9	2
450	88	150	142	126	184	157	54	46	50	38	52	78	88	62	51	65	96	80	86	150	71	98	115	144	126	113	90	150	135	132	0	1	5	0	0	44
465	116	154	132	108	198	148	53	72	60	100	72	84	96	40	48	60	84	108	148	149	110	110	118	144	132	169	84	160	91	102	6	10	7	4	3	48
480	114	148	126	136	202	150	56	56	34	66	56	84	96	48	47	100	89	98	90	156	101	104	111	136	150	138	122	120	106	114	6	2	0	0	1	8
495	110	148	120	106	177	183	61	60	54	56	56	70	100	58	73	110	81	76	104	165	160	100	122	150	182	114	78	136	112	102	1	8	22	0	28	20
510	125	170	128	82	168	164	69	82	68	60	70	65	110	62	76	94	115	74	102	120	95	95	127	150	126	134	88	154	116	130	8	7	11	4	3	8
525	78	146	144	131	200	164	90	100	79	66	49	86	113	92	70	84	94	86	122	176	83	131	138	110	134	118	140	127	113	133	6	12	2	0	6	2
540	78	148	126	131	186	151	58	70	66	67	63	94	122	94	87	110	82	77	106	130	59	94	141	141	130	122	77	121	120	138	5	2	4	0	7	2
555	84	174	140	102	170	169	86	85	82	58	94	70	136	99	66	82	93	62	94	164	75	100	138	120	154	156	123	132	128	142	8	32	0	0	12	2
570	94	154	157	114	192	152	80	88	94	74	112	70	120	121	75	80	106	98	112	150	66	92	135	122	110	142	122	128	150	120	4	16	5	3	10	12
585	117	158	126	127	166	140	78	112	96	60	82	98	112	62	61	89	108	88	78	160	80	119	155	114	108	129	117	164	146	114	0	6	2	6	6	4
600	114	186	125	132	190	125	80	73	80	51	89	110	112	75	112	82	80	85	64	136	76	128	158	156	110	104	84	150	152	108	1	10	0	4	9	6
615	116	136	156	134	217	108	60	98	100	84	100	124	110	85	96	90	82	82	99	162	96	122	126	158	114	130	121	140	153	80	2	5	0	0	4	14
630	136	135	138	143	206	138	78	94	96	74	108	83	96	100	96	53	60	86	117	133	71	106	134	171	132	104	94	176	158	109	14	23	0	0	2	19
645	94	176	124	144	168	156	70	76	92	50	92	68	82	84	89	83	96	92	64	142	86	122	172	149	112	112	84	142	124	117	26	18	15	2	2	14
660	148	166	106	121	172	139	80	108	86	65	73	70	64	85	74	100	102	100	82	166	100	88	162	165	124	170	68	160	132	114	2	3	24	0	0	8
675	132	132	139	124	196	136	104	79	55	108	86	68	106	72	64	70	92	50	94	196	116	103	131	174	72	138	103	132	130	109	10	0	18	0	0	14
690	117	144	93	97	186	149	78	72	66	76	86	74	124	85	99	76	65	62	77	160	86	98	126	149	113	131	105	156	69	128	12	1	0	0	5	7
705	156	152	84	166	192	158	76	76	102	88	50	74	115	44	97	92	66	90	72	176	102	113	138	162	140	138	116	146	113	142	13	12	4	0	12	11
720	120	93	126	180	160	144	95	86	78	95	98	86	69	88	60	80	66	56	88	168	92	94	134	153	142	106	110	140	152	145	6	4	2	0	9	8
735	104	110	96	163	155	122	94	64	77	76	73	82	85	82	80	98	66	68	102	157	84	77	123	148	126	120	88	125	132	142	6	2	8	0	38	0
750	100	144	108	145	156	140	66	56	90	68	59	72	77	92	70	60	90	100	108	152	126	82	141	146	112	150	129	102	132	136	8	0	20	0	36	6
765	108	144	132	170	188	111	68	101	83	56	79	66	75	94	88	94	70	55	104	194	124	108	134	176	132	112	64	134	101	100	0	2	0	0	18	12
780	116	130	125	162	171	162	58	68	73	42	60	74	90	86	89	88	106	68	96	194	138	112	121	158	112	140	66	134	144	114	6	8	0	0	0	12
795	116	137	116	138	158	124	78	67	61	57	70	70	106	68	69	62	96	80	74	151	106	84	150	184	93	166	80	154	53	110	3	0	0	0	22	4
810	130	151	148	184	160	158	88	72	98	42	50	48	116	56	46	84	96	72	86	122	140	108	147	161	131	139	86	139	130	113	0	3	2	0	12	6
825	106	115	148	187	170	136	72	87	82	72	69	98	112	50	64	69	116	45	140	122	118	104	173	172	94	127	107	158	146	110	8	6	1	0	44	3
840	77	88	118	176	171	124	76	70	62	100	60	74	113	86	76	90	78	77	142	112	104	122	138	164	135	152	104	120	102	105	0	8	6	0	30	0
855	98	135	100	150	164	144	80	64	84	35	62	84	83	56	94	77	97	75	144	150	107	114	146	160	128	154	74	133	80	91	0	2	2	0	0	0
870	102	112	114	148	171	148	78	68	66	86	95	38	108	66	58	64	120	68	116	114	82	122	156	148	124	112	82	167	124	108	22	28	12	10	16	0
885	89	116	128	136	158	142	52	70	82	80	82	72	102	49	78	46	90	65	113	142	108	72	138	143	94	126	132	152	115	106	4	4	5	0	28	2
900	92	113	116	144	154	157	63	96	72	75	72	58	115	64	82	80	84	88	108	146	130	103	160	161	114	131	128	122	140	104	2	6	6	0	10	20
Habituation
Well	A1	B1	C1	D1	E1	F1	A3	B3	C3	D3	E3	F3	A6	B6	C6	D6	E6	F6	A8	B8	C8	D8	E8	F8	A9	B9	C9	D9	E9	F9	A11	B11	C11	D11	E11	F11
Group/Time[m]	000_N2 0 mM	000_N2 0 mM	000_N2 0 mM	000_N2 0 mM	000_N2 0 mM	000_N2 0 mM	002_N2 1.5 mM	002_N2 1.5 mM	002_N2 1.5 mM	002_N2 1.5 mM	002_N2 1.5 mM	002_N2 1.5 mM	005_guco 1 1.5 mM	005_guco 1 1.5 mM	005_guco 1 1.5 mM	005_guco 1 1.5 mM	005_guco 1 1.5 mM	005_guco 1 1.5 mM	007_guco 1 0 mM	007_guco 1 0 mM	007_guco 1 0 mM	007_guco 1 0 mM	007_guco 1 0 mM	007_guco 1 0 mM	008_guco 2 0 mM	008_guco 2 0 mM	008_guco 2 0 mM	008_guco 2 0 mM	008_guco 2 0 mM	008_guco 2 0 mM	010_guco 2 1.5 mM	010_guco 2 1.5 mM	010_guco 2 1.5 mM	010_guco 2 1.5 mM	010_guco 2 1.5 mM	010_guco 2 1.5 mM
15	188	106	153	158	163	126	116	142	230	200	152	130	172	144	144	134	148	150	193	138	114	166	135	152	122	136	140	126	218	132	106	207	85	176	158	155
30	102	100	133	142	160	130	100	120	210	145	153	92	134	122	92	130	161	140	124	174	121	160	114	144	20	102	22	126	90	120	70	77	62	175	124	114
Counts/habituation
Group/Time[m]	000_N2 0 mM	000_N2 0 mM	000_N2 0 mM	000_N2 0 mM	000_N2 0 mM	000_N2 0 mM	002_N2 1.5 mM	002_N2 1.5 mM	002_N2 1.5 mM	002_N2 1.5 mM	002_N2 1.5 mM	002_N2 1.5 mM	005_guco 1 1.5 mM	005_guco 1 1.5 mM	005_guco 1 1.5 mM	005_guco 1 1.5 mM	005_guco 1 1.5 mM	005_guco 1 1.5 mM	007_guco 1 0 mM	007_guco 1 0 mM	007_guco 1 0 mM	007_guco 1 0 mM	007_guco 1 0 mM	007_guco 1 0 mM	008_guco 2 0 mM	008_guco 2 0 mM	008_guco 2 0 mM	008_guco 2 0 mM	008_guco 2 0 mM	008_guco 2 0 mM	010_guco 2 1.5 mM	010_guco 2 1.5 mM	010_guco 2 1.5 mM	010_guco 2 1.5 mM	010_guco 2 1.5 mM	010_guco 2 1.5 mM
15	0.882353	1.19	1.2406	1.16901	1.025	1.18462	0.97	0.966667	0.485714	0.468966	0.509804	0.76087	0.955224	0.721311	0.815217	0.738462	0.47205	0.728571	0.967742	0.758621	1.17355	0.74375	0.631579	0.763889	0.57377	1.11765	0.357143	0.857143	0.220183	0.733333	1.37143	1.19481	1.80645	0.502857	0.741935	0.947368
30	1.16667	1.14	1.09023	1.11972	0.89375	1.04615	0.68	0.741667	0.338095	0.317241	0.366013	0.478261	0.671642	0.680328	0.804348	0.584615	0.447205	0.528571	0.879032	0.563218	0.280992	0.325	0.350877	0.569444	0.622951	0.392157	0.257143	0.396825	0.330275	0.666667	1.28571	1.12987	0.548387	0.537143	0.403226	0.649123
45	1.73529	1.62	1.16541	1.07746	1.075	1.24615	0.46	0.466667	0.295238	0.331034	0.339869	0.336957	0.649254	0.622951	0.717391	0.492308	0.496894	0.471429	1.08065	0.770115	1.04132	0.75	0.578947	0.666667	1.29508	1.23529	0.771429	1.03175	0.440367	0.766667	0.485714	0.883117	1.12903	0.28	0.330645	0.526316
60	1.87255	1.93	1.39098	1.33099	1.3	1.24615	0.51	0.233333	0.180952	0.282759	0.215686	0.282609	0.477612	0.467213	0.717391	0.415385	0.298137	0.571429	1.59677	0.942529	1.28099	1.2	1.34211	1.19444	1.19672	1.93137	1.17857	1.38095	0.775229	0.933333	0.285714	0.38961	0.741935	0.165714	0.274194	0.5
75	1.85294	2.02	1.45865	1.19718	1.23125	1.50769	0.37	0.216667	0.104762	0.165517	0.104575	0.271739	0.477612	0.401639	0.543478	0.438462	0.248447	0.478571	1.66935	1.08621	1.41322	0.9875	1.49123	1.22222	1.40984	1.78431	1.25714	1.71429	0.917431	1.375	0.757143	0.415584	0.806452	0.137143	0.314516	0.54386
90	1.86275	2.04	1.65414	1.26761	1.175	1.50769	0.16	0.133333	0.0047619	0.0137931	0.0522876	0.0217391	0.447761	0.278689	0.347826	0.430769	0.236025	0.3	1.25	1.05747	1.27273	1.15	1.66667	1.08333	1.32787	1.59804	1.31429	1.61111	0.816514	1.4	0.457143	0.493506	0.483871	0.137143	0.0322581	0.350877
105	1.89216	1.68	1.23308	1.21127	1.2875	1.62308	0.04	0	0.0047619	0	0	0	0.432836	0.131148	0.391304	0.215385	0.161491	0.371429	1.59677	1.10345	1.27273	1.26875	1.61404	1.07639	1.31148	1.54902	1.05	1.49206	0.678899	1.34167	0.271429	0.428571	0.193548	0.0457143	0.209677	0.263158
120	1.69608	1.79	1.17293	1.19718	1.0875	1.63077	0	0.0166667	0.0047619	0	0	0.173913	0.380597	0.147541	0.108696	0.0307692	0.0993789	0.185714	1.48387	1.13218	1.31405	0.9375	1.87719	0.861111	1.40164	1.66667	0.928571	1.38889	0.678899	0.991667	0.257143	0.12987	0.145161	0	0.0483871	0.210526
135	1.7451	1.8	1.06767	1.10563	1.2625	1.53077	0	0	0	0	0	0.0652174	0.19403	0.0327869	0.173913	0	0.0124224	0.0571429	1.43548	1.02299	1.1157	0.975	1.67544	1.05556	1.29508	1.60784	1.07143	1.39683	0.655963	0.733333	0.185714	0.025974	0.580645	0.0114286	0.0322581	0.140351
150	1.7549	1.86	1.03759	1.26761	1	1.43077	0	0.0166667	0.00952381	0	0	0.0217391	0.0895522	0.0655738	0.0652174	0	0	0.0571429	1.10484	1.05747	1.32231	0.7875	1.35088	0.868056	1.44262	1.33333	0.978571	1.24603	0.440367	0.933333	0.0571429	0.155844	0.258065	0.0285714	0.0645161	0.0438596
165	1.70588	1.59	0.992481	0.978873	1.10625	1.54615	0	0.05	0	0	0	0.0217391	0.0597015	0.0491803	0	0	0.0372671	0.114286	1.20161	1.08046	1.06612	0.8875	1.30702	1.01389	1.08197	1.5098	0.757143	1.44444	0.33945	0.966667	0.157143	0.233766	0.0967742	0	0	0.0175439
180	1.84314	1.69	1.15038	1.00704	1.15	1.23077	0	0	0	0	0	0.0869565	0.0149254	0	0	0	0.0993789	0.1	0.903226	0.95977	0.801653	0.8375	1.38596	0.888889	1.27869	1.52941	1.08571	1.15873	0.458716	0.866667	0	0.220779	0	0	0	0
195	1.56863	1.86	0.87218	0.873239	1	1.17692	0	0	0	0	0	0.0434783	0.0597015	0.0163934	0	0	0	0	0.943548	1.16092	1.19008	0.9875	1.59649	1.09722	1.34426	1.58824	0.957143	1.20635	0.33945	1.16667	0	0.12987	0.129032	0	0	0.0350877
210	1.45098	1.66	0.736842	0.852113	1.03125	0.984615	0	0	0	0	0	0	0.0149254	0.057377	0	0	0.0310559	0	0.75	0.91954	0.867769	0.7	1.4386	1.11111	1.44262	1.64706	0.9	1.27778	0.513761	1.03333	0	0.0519481	0.387097	0	0.00806452	0.22807
225	1.2549	1.14	0.909774	0.774648	1.0125	1.12308	0	0	0	0	0	0	0.0298507	0	0	0	0.00621118	0	0.612903	0.764368	0.92562	0.6875	1.26316	0.9375	1.28689	1.33333	0.907143	1.12698	0.412844	1.06667	0	0.038961	0	0	0.016129	0.280702
240	0.980392	1.02	1.02256	0.746479	0.96875	1.06154	0	0	0	0	0	0	0.0746269	0	0	0	0.0248447	0.0142857	0.83871	0.867816	0.917355	0.575	1.21053	0.652778	1.2459	1.29412	0.642857	0.920635	0.284404	0.858333	0	0	0.241935	0	0.0241935	0.0701754
255	1.27451	1.2	0.834586	0.591549	0.9	1.01538	0	0	0	0	0	0.0217391	0.0597015	0	0	0	0.0559006	0	0.75	0.718391	0.743802	0.45	1.19298	0.854167	1.36066	1.23529	0.7	1.21429	0.440367	0.891667	0.0428571	0	0	0	0	0.140351
270	1.17647	1.22	0.87218	0.943662	0.9375	1.28462	0	0	0	0.0137931	0	0.130435	0.104478	0	0	0	0.0993789	0.0428571	0.790323	0.563218	0.586777	0.74375	0.929825	0.847222	1.19672	1.31373	0.9	1.16667	0.412844	0.566667	0.0285714	0.0519481	0.258065	0	0	0.0526316
285	1.47059	1.92	0.781955	0.873239	0.74375	1.15385	0.05	0.0333333	0	0	0	0.184783	0.253731	0.0163934	0	0	0.149068	0.0428571	0.935484	0.781609	0.752066	0.5875	0.982456	1.13194	1.04098	1.31373	0.914286	0.984127	0.458716	0.758333	0.0571429	0	0.129032	0	0	0.0964912
300	1.2549	1.64	0.849624	0.957746	0.79375	1.21538	0.14	0.0333333	0	0.0275862	0	0.282609	0.283582	0.0327869	0	0.0307692	0.341615	0.05	0.741935	0.655172	1.02479	0.7375	1.17544	0.986111	1.01639	1.27451	0.821429	1.28571	0.59633	0.916667	0	0.103896	0	0	0	0.0701754
315	1.45098	1.3	0.887218	0.753521	1	1.13077	0.19	0	0.0571429	0.0413793	0.0130719	0.23913	0.507463	0.122951	0.0978261	0.0461538	0.242236	0.328571	1.15323	0.632184	0.892562	0.66875	1.19298	0.958333	1.18033	1.60784	0.742857	0.952381	0.481651	1.01667	0.0571429	0.0519481	0.0483871	0	0	0.394737
330	1.10784	1.46	1.05263	0.739437	0.9875	1.32308	0.13	0.05	0	0.0275862	0.30719	0.315217	0.238806	0.147541	0.315217	0.0615385	0.310559	0.328571	1.1129	0.850575	0.495868	0.8125	1.47368	0.847222	1.03279	1.68627	0.828571	0.920635	0.33945	0.75	0.257143	0.181818	0	0.08	0	0.0526316
345	1.17647	1.53	0.781955	0.725352	1.125	1.21538	0.5	0.125	0.0571429	0.110345	0.137255	0.630435	0.619403	0.270492	0.521739	0.230769	0.204969	0.257143	0.919355	0.712644	0.61157	0.425	1.18421	0.875	0.97541	1.15686	0.614286	0.936508	0.651376	1.09167	0	0.103896	0.225806	0.0114286	0	0
360	1.11765	1.46	1.02256	0.823944	0.94375	1.24615	0.28	0.116667	0.0380952	0.206897	0.248366	0.543478	0.5	0.155738	0.152174	0.123077	0.223602	0.285714	0.709677	0.844828	0.743802	0.5375	1.35965	0.847222	0.901639	1.13725	0.7	1.01587	0.449541	1.275	0.0857143	0.12987	0.129032	0.0342857	0	0.0526316
375	1.17647	1.45	1.08271	0.732394	1.08125	1.01538	0.28	0.4	0.114286	0.151724	0.287582	0.184783	0.597015	0.0327869	0.0652174	0.292308	0.21118	0.207143	0.935484	0.833333	0.809917	0.4125	1.05263	0.694444	0.95082	1.4902	0.742857	0.746032	0.321101	0.725	0.114286	0	0.0322581	0	0	0
390	1.37255	1.66	0.842105	0.661972	1.225	1.10769	0.34	0.633333	0.214286	0.193103	0.346405	0.282609	0.679104	0.221311	0.23913	0.261538	0.149068	0.157143	1.04032	0.741379	0.859504	0.70625	0.947368	0.666667	1.20492	1.78431	0.835714	0.960317	0.422018	0.9	0.171429	0.116883	0.387097	0	0	0.22807
405	1.39216	1.38	0.684211	0.704225	1.0875	0.976923	0.36	0.3	0.32381	0.0551724	0.346405	0.282609	0.791045	0.147541	0.391304	0.323077	0.378882	0.4	0.580645	0.850575	0.809917	0.5625	0.666667	0.930556	1.19672	1.62745	0.628571	1.22222	0.385321	0.933333	0.0857143	0.012987	0.193548	0	0	0.140351
420	1.09804	1.45	0.93985	0.788732	1.175	1.23077	0.35	0.125	0.161905	0.117241	0.411765	0.586957	0.746269	0.327869	0.456522	0.376923	0.397516	0.457143	0.524194	0.724138	0.760331	0.45	0.780702	1	1.2459	1.29412	0.757143	0.920635	0.316514	0.883333	0.0285714	0.337662	0.387097	0	0.00806452	0
435	0.892157	1.43	0.902256	0.760563	1.33125	1	0.38	0.533333	0.142857	0.227586	0.418301	0.673913	0.641791	0.344262	0.586957	0.446154	0.534161	0.542857	0.83871	0.890805	0.694215	0.475	0.868421	0.958333	1.11475	1.26471	0.714286	1	0.495413	1.05	0.0285714	0.0519481	0.33871	0	0.0725806	0.0175439
450	0.862745	1.5	1.06767	0.887324	1.15	1.20769	0.54	0.383333	0.238095	0.262069	0.339869	0.847826	0.656716	0.508197	0.554348	0.5	0.596273	0.571429	0.693548	0.862069	0.586777	0.6125	1.00877	1	1.03279	1.10784	0.642857	1.19048	0.619266	1.1	0	0.012987	0.0806452	0	0	0.385965
465	1.13725	1.54	0.992481	0.760563	1.2375	1.13846	0.53	0.6	0.285714	0.689655	0.470588	0.913043	0.716418	0.327869	0.521739	0.461538	0.521739	0.771429	1.19355	0.856322	0.909091	0.6875	1.03509	1	1.08197	1.65686	0.6	1.26984	0.417431	0.85	0.0857143	0.12987	0.112903	0.0228571	0.0241935	0.421053
480	1.11765	1.48	0.947368	0.957746	1.2625	1.15385	0.56	0.466667	0.161905	0.455172	0.366013	0.913043	0.716418	0.393443	0.51087	0.769231	0.552795	0.7	0.725806	0.896552	0.834711	0.65	0.973684	0.944444	1.22951	1.35294	0.871429	0.952381	0.486239	0.95	0.0857143	0.025974	0	0	0.00806452	0.0701754
495	1.07843	1.48	0.902256	0.746479	1.10625	1.40769	0.61	0.5	0.257143	0.386207	0.366013	0.76087	0.746269	0.47541	0.793478	0.846154	0.503106	0.542857	0.83871	0.948276	1.32231	0.625	1.07018	1.04167	1.4918	1.11765	0.557143	1.07937	0.513761	0.85	0.0142857	0.103896	0.354839	0	0.225806	0.175439
510	1.22549	1.7	0.962406	0.577465	1.05	1.26154	0.69	0.683333	0.32381	0.413793	0.457516	0.706522	0.820896	0.508197	0.826087	0.723077	0.714286	0.528571	0.822581	0.689655	0.785124	0.59375	1.11404	1.04167	1.03279	1.31373	0.628571	1.22222	0.53211	1.08333	0.114286	0.0909091	0.177419	0.0228571	0.0241935	0.0701754
525	0.764706	1.46	1.08271	0.922535	1.25	1.26154	0.9	0.833333	0.37619	0.455172	0.320261	0.934783	0.843284	0.754098	0.76087	0.646154	0.583851	0.614286	0.983871	1.01149	0.68595	0.81875	1.21053	0.763889	1.09836	1.15686	1	1.00794	0.518349	1.10833	0.0857143	0.155844	0.0322581	0	0.0483871	0.0175439
540	0.764706	1.48	0.947368	0.922535	1.1625	1.16154	0.58	0.583333	0.314286	0.462069	0.411765	1.02174	0.910448	0.770492	0.945652	0.846154	0.509317	0.55	0.854839	0.747126	0.487603	0.5875	1.23684	0.979167	1.06557	1.19608	0.55	0.960317	0.550459	1.15	0.0714286	0.025974	0.0645161	0	0.0564516	0.0175439
555	0.823529	1.74	1.05263	0.71831	1.0625	1.3	0.86	0.708333	0.390476	0.4	0.614379	0.76087	1.01493	0.811475	0.717391	0.630769	0.57764	0.442857	0.758065	0.942529	0.619835	0.625	1.21053	0.833333	1.2623	1.52941	0.878571	1.04762	0.587156	1.18333	0.114286	0.415584	0	0	0.0967742	0.0175439
570	0.921569	1.54	1.18045	0.802817	1.2	1.16923	0.8	0.733333	0.447619	0.510345	0.732026	0.76087	0.895522	0.991803	0.815217	0.615385	0.658385	0.7	0.903226	0.862069	0.545455	0.575	1.18421	0.847222	0.901639	1.39216	0.871429	1.01587	0.688073	1	0.0571429	0.207792	0.0806452	0.0171429	0.0806452	0.105263
585	1.14706	1.58	0.947368	0.894366	1.0375	1.07692	0.78	0.933333	0.457143	0.413793	0.535948	1.06522	0.835821	0.508197	0.663043	0.684615	0.670807	0.628571	0.629032	0.91954	0.661157	0.74375	1.35965	0.791667	0.885246	1.26471	0.835714	1.30159	0.669725	0.95	0	0.0779221	0.0322581	0.0342857	0.0483871	0.0350877
600	1.11765	1.86	0.93985	0.929577	1.1875	0.961538	0.8	0.608333	0.380952	0.351724	0.581699	1.19565	0.835821	0.614754	1.21739	0.630769	0.496894	0.607143	0.516129	0.781609	0.628099	0.8	1.38596	1.08333	0.901639	1.01961	0.6	1.19048	0.697248	0.9	0.0142857	0.12987	0	0.0228571	0.0725806	0.0526316
615	1.13725	1.36	1.17293	0.943662	1.35625	0.830769	0.6	0.816667	0.47619	0.57931	0.653595	1.34783	0.820896	0.696721	1.04348	0.692308	0.509317	0.585714	0.798387	0.931034	0.793388	0.7625	1.10526	1.09722	0.934426	1.27451	0.864286	1.11111	0.701835	0.666667	0.0285714	0.0649351	0	0	0.0322581	0.122807
630	1.33333	1.35	1.03759	1.00704	1.2875	1.06154	0.78	0.783333	0.457143	0.510345	0.705882	0.902174	0.716418	0.819672	1.04348	0.407692	0.372671	0.614286	0.943548	0.764368	0.586777	0.6625	1.17544	1.1875	1.08197	1.01961	0.671429	1.39683	0.724771	0.908333	0.2	0.298701	0	0	0.016129	0.166667
645	0.921569	1.76	0.932331	1.01408	1.05	1.2	0.7	0.633333	0.438095	0.344828	0.601307	0.73913	0.61194	0.688525	0.967391	0.638462	0.596273	0.657143	0.516129	0.816092	0.710744	0.7625	1.50877	1.03472	0.918033	1.09804	0.6	1.12698	0.568807	0.975	0.371429	0.233766	0.241935	0.0114286	0.016129	0.122807
660	1.45098	1.66	0.796992	0.852113	1.075	1.06923	0.8	0.9	0.409524	0.448276	0.477124	0.76087	0.477612	0.696721	0.804348	0.769231	0.63354	0.714286	0.66129	0.954023	0.826446	0.55	1.42105	1.14583	1.01639	1.66667	0.485714	1.26984	0.605505	0.95	0.0285714	0.038961	0.387097	0	0	0.0701754
675	1.29412	1.32	1.04511	0.873239	1.225	1.04615	1.04	0.658333	0.261905	0.744828	0.562092	0.73913	0.791045	0.590164	0.695652	0.538462	0.571429	0.357143	0.758065	1.12644	0.958678	0.64375	1.14912	1.20833	0.590164	1.35294	0.735714	1.04762	0.59633	0.908333	0.142857	0	0.290323	0	0	0.122807
690	1.14706	1.44	0.699248	0.683099	1.1625	1.14615	0.78	0.6	0.314286	0.524138	0.562092	0.804348	0.925373	0.696721	1.07609	0.584615	0.403727	0.442857	0.620968	0.91954	0.710744	0.6125	1.10526	1.03472	0.92623	1.28431	0.75	1.2381	0.316514	1.06667	0.171429	0.012987	0	0	0.0403226	0.0614035
705	1.52941	1.52	0.631579	1.16901	1.2	1.21538	0.76	0.633333	0.485714	0.606897	0.326797	0.804348	0.858209	0.360656	1.05435	0.707692	0.409938	0.642857	0.580645	1.01149	0.842975	0.70625	1.21053	1.125	1.14754	1.35294	0.828571	1.15873	0.518349	1.18333	0.185714	0.155844	0.0645161	0	0.0967742	0.0964912
720	1.17647	0.93	0.947368	1.26761	1	1.10769	0.95	0.716667	0.371429	0.655172	0.640523	0.934783	0.514925	0.721311	0.652174	0.615385	0.409938	0.4	0.709677	0.965517	0.760331	0.5875	1.17544	1.0625	1.16393	1.03922	0.785714	1.11111	0.697248	1.20833	0.0857143	0.0519481	0.0322581	0	0.0725806	0.0701754
735	1.01961	1.1	0.721805	1.14789	0.96875	0.938462	0.94	0.533333	0.366667	0.524138	0.477124	0.891304	0.634328	0.672131	0.869565	0.753846	0.409938	0.485714	0.822581	0.902299	0.694215	0.48125	1.07895	1.02778	1.03279	1.17647	0.628571	0.992063	0.605505	1.18333	0.0857143	0.025974	0.129032	0	0.306452	0
750	0.980392	1.44	0.81203	1.02113	0.975	1.07692	0.66	0.466667	0.428571	0.468966	0.385621	0.782609	0.574627	0.754098	0.76087	0.461538	0.559006	0.714286	0.870968	0.873563	1.04132	0.5125	1.23684	1.01389	0.918033	1.47059	0.921429	0.809524	0.605505	1.13333	0.114286	0	0.322581	0	0.290323	0.0526316
765	1.05882	1.44	0.992481	1.19718	1.175	0.853846	0.68	0.841667	0.395238	0.386207	0.51634	0.717391	0.559701	0.770492	0.956522	0.723077	0.434783	0.392857	0.83871	1.11494	1.02479	0.675	1.17544	1.22222	1.08197	1.09804	0.457143	1.06349	0.463303	0.833333	0	0.025974	0	0	0.145161	0.105263
780	1.13725	1.3	0.93985	1.14085	1.06875	1.24615	0.58	0.566667	0.347619	0.289655	0.392157	0.804348	0.671642	0.704918	0.967391	0.676923	0.658385	0.485714	0.774194	1.11494	1.1405	0.7	1.0614	1.09722	0.918033	1.37255	0.471429	1.06349	0.66055	0.95	0.0857143	0.103896	0	0	0	0.105263
795	1.13725	1.37	0.87218	0.971831	0.9875	0.953846	0.78	0.558333	0.290476	0.393103	0.457516	0.76087	0.791045	0.557377	0.75	0.476923	0.596273	0.571429	0.596774	0.867816	0.876033	0.525	1.31579	1.27778	0.762295	1.62745	0.571429	1.22222	0.243119	0.916667	0.0428571	0	0	0	0.177419	0.0350877
810	1.27451	1.51	1.11278	1.29577	1	1.21538	0.88	0.6	0.466667	0.289655	0.326797	0.521739	0.865672	0.459016	0.5	0.646154	0.596273	0.514286	0.693548	0.701149	1.15702	0.675	1.28947	1.11806	1.07377	1.36275	0.614286	1.10317	0.59633	0.941667	0	0.038961	0.0322581	0	0.0967742	0.0526316
825	1.03922	1.15	1.11278	1.3169	1.0625	1.04615	0.72	0.725	0.390476	0.496552	0.45098	1.06522	0.835821	0.409836	0.695652	0.530769	0.720497	0.321429	1.12903	0.701149	0.975207	0.65	1.51754	1.19444	0.770492	1.2451	0.764286	1.25397	0.669725	0.916667	0.114286	0.0779221	0.016129	0	0.354839	0.0263158
840	0.754902	0.88	0.887218	1.23944	1.06875	0.953846	0.76	0.583333	0.295238	0.689655	0.392157	0.804348	0.843284	0.704918	0.826087	0.692308	0.484472	0.55	1.14516	0.643678	0.859504	0.7625	1.21053	1.13889	1.10656	1.4902	0.742857	0.952381	0.46789	0.875	0	0.103896	0.0967742	0	0.241935	0
855	0.960784	1.35	0.75188	1.05634	1.025	1.10769	0.8	0.533333	0.4	0.241379	0.405229	0.913043	0.619403	0.459016	1.02174	0.592308	0.602484	0.535714	1.16129	0.862069	0.884298	0.7125	1.2807	1.11111	1.04918	1.5098	0.528571	1.05556	0.366972	0.758333	0	0.025974	0.0322581	0	0	0
870	1	1.12	0.857143	1.04225	1.06875	1.13846	0.78	0.566667	0.314286	0.593103	0.620915	0.413043	0.80597	0.540984	0.630435	0.492308	0.745342	0.485714	0.935484	0.655172	0.677686	0.7625	1.36842	1.02778	1.01639	1.09804	0.585714	1.3254	0.568807	0.9	0.314286	0.363636	0.193548	0.0571429	0.129032	0
885	0.872549	1.16	0.962406	0.957746	0.9875	1.09231	0.52	0.583333	0.390476	0.551724	0.535948	0.782609	0.761194	0.401639	0.847826	0.353846	0.559006	0.464286	0.91129	0.816092	0.892562	0.45	1.21053	0.993056	0.770492	1.23529	0.942857	1.20635	0.527523	0.883333	0.0571429	0.0519481	0.0806452	0	0.225806	0.0175439
900	0.901961	1.13	0.87218	1.01408	0.9625	1.20769	0.63	0.8	0.342857	0.517241	0.470588	0.630435	0.858209	0.52459	0.891304	0.615385	0.521739	0.628571	0.870968	0.83908	1.07438	0.64375	1.40351	1.11806	0.934426	1.28431	0.914286	0.968254	0.642202	0.866667	0.0285714	0.0779221	0.0967742	0	0.0806452	0.175439
Group/Time[m]	N2 control SD	N2 1,5 mM SD	N2 4,5 mM SD	guco 2 control SD	guco 2 1,5 mM SD	guco 2 4,5 mM SD
15
30
45
60
75
90
105
120
135
150
165
180
195
210
225
240
255
270
285
300
315
330
345
360
375
390
405
420
435
450
465
480
495
510
525
540
555
570
585
600
615
630
645
660
675
690
705
720
735
750
765
780
795
810
825
840
855
870
885
900

## Sheet: 480 min 05 07 2021
480 min assay of 07 05 2021
coq-2D6a=GUCO1	N2=WT
coq-2D6e=GUCO 2
Normalized data with habituation
N2 0	N2 1,5 mM	coq-2D6a 0	coq-2D6a 1,5 mM	coq-2D6e 0	coq-2D6e 1,5 mM		Normality		N2 0	N2 1,5 mM	coq-2D6a 0	coq-2D6a 1,5 mM	coq-2D6e 0	coq-2D6e 1,5 mM
1.11765	0.56	0.725806	0.716418	1.22951	0.0857143			N	6	6	6	6	6	6
1.48	0.466667	0.896552	0.393443	1.35294	0.025974			Shapiro-Wilk W	0.927	0.9394	0.9321	0.9314	0.9446	0.8338
0.947368	0.161905	0.834711	0.51087	0.871429	0			p(normal)	0.5574	0.6547	0.596	0.5907	0.6963	0.1157
0.957746	0.455172	0.65	0.769231	0.952381	0
1.2625	0.366013	0.973684	0.552795	0.486239	0.00806452		Levene´s test for homogeneity of variance, from means	p (same):	0.2071
1.15385	0.913043	0.944444	0.7	0.95	0.0701754		Levene´s test, from medians	p (same):	0.2916
							Test for equal means ANOVA
								Sum of sqrs	df	Mean square	F	p (same)
							Between groups:	4.78711	5	0.957421	24.75	8.22e-10
							Within groups:	1.16036	30	0.0386787	Permutation p (n=99999)
							Total:	5.94747	35	1e-05
							Components of variance (only for random effects):
							Var(group):	0.153124	Var(error):	0.0386787	ICC:	0.798341
							omega2:	0.7674
							Tukey´s pairwise. P(same) above the diagonal. Significan comparisons are pink. Tukey´s Q below the diagonal.
								N2 0	N2 1,5 mM	coq-2D6a 0	coq-2D6a 1,5 mM	coq-2D6e 0	coq-2D6e 1,5 mM
							N2 0		2.806e-05	0.08877	0.0005255	0.6172	8.878e-10
							N2 1,5 mM	8.296		0.04519	0.8943	0.002188	0.004538
							coq-2D6a 0	3.931	4.364		0.3504	0.8335	9.692e-07
							coq-2D6a 1,5 mM	6.801	1.494	2.87		0.0324	0.0002569
							coq-2D6e 0	2.235	6.061	1.697	4.566		4.21e-08
							coq-2D6e 1,5 mM	13.97	5.673	10.04	7.167	11.73
For each strain the motility with and without sulfide (Na2S) were normalized to the mean of the motility in the absence of Na2S
							Normality
N2 0	N2 1,5 mM	coq-2D6a 0	coq-2D6a 1,5 mM	coq-2D6e 0	coq-2D6e 1,5 mM				N2 0	N2 1,5 mM	coq-2D6a 0	coq-2D6a 1,5 mM	coq-2D6e 0	coq-2D6e 1,5 mM
0.969183	0.485612	0.8666	0.855391	1.26265	0.088025			N	6	6	6	6	6	6
1.2834	0.404676	1.07047	0.469764	1.38941	0.0266742			Shapiro-Wilk W	0.927	0.9394	0.9321	0.9314	0.9446	0.8338
0.821524	0.140398	0.99663	0.60997	0.894921	0			p(normal)	0.5574	0.6547	0.596	0.5907	0.6963	0.1157
0.830523	0.394709	0.776089	0.918448	0.978055	0
1.09479	0.317393	1.16256	0.660028	0.499347	0.00828192		Levene´s test for homogeneity of variance, from means	p (same):	0.2064
1.00057	0.791758	1.12765	0.835788	0.97561	0.0720672		Levene´s test, from medians	p (same):	0.2881
							Test for equal means
								Sum of sqrs	df	Mean square	F	p (same)
							Between groups:	4.75887	5	0.951775	25.08	7.047e-10
							Within groups:	1.13859	30	0.0379531	Permutation p (n=99999)
							Total:	5.89747	35	1e-05
							Components of variance (only for random effects):
							Var(group):	0.152304	Var(error):	0.0379531	ICC:	0.800516
							omega2:	0.7698
							Tukey´s pairwise. P(same) above the diagonal. Significan comparisons are pink. Tukey´s Q below the diagonal.
								N2 0	N2 1,5 mM	coq-2D6a 0	coq-2D6a 1,5 mM	coq-2D6e 0	coq-2D6e 1,5 mM
							N2 0		0.0002134	1	0.173	1	1.951e-08
							N2 1,5 mM	7.262		0.0002134	0.1072	0.0002134	0.01825
							coq-2D6a 0	2.515e-06	7.262		0.173	1	1.951e-08
							coq-2D6a 1,5 mM	3.459	3.803	3.459		0.173	1.258e-05
							coq-2D6e 0	4.191e-07	7.262	2.096e-06	3.459		1.951e-08
							coq-2D6e 1,5 mM	12.16	4.903	12.16	8.706	12.16

## Sheet: 600 min 05 07 2021
480 min assay of 07 05 2021
Normalized data with habituation
N2 0	N2 1,5 mM	coq-2D6a 0	coq-2D6a 1,5 mM	coq-2D6e 0	coq-2D6e 1,5 mM		Normality		N2 0	N2 1,5 mM	coq-2D6a 0	coq-2D6a 1,5 mM	coq-2D6e 0	coq-2D6e 1,5 mM
1.11765	0.8	0.516129	0.835821	0.901639	0.0142857			N	6	6	6	6	6	6
1.86	0.608333	0.781609	0.614754	1.01961	0.12987			Shapiro-Wilk W	0.7335	0.8998	0.9335	0.8197	0.9683	0.9216
0.93985	0.380952	0.628099	1.21739	0.6	0			p(normal)	0.01366	0.3727	0.6074	0.08772	0.881	0.5173
0.929577	0.351724	0.8	0.630769	1.19048	0.0228571
1.1875	0.581699	1.38596	0.496894	0.697248	0.0725806		Levene´s test for homogeneity of variance, from means	p (same):	0.2484
0.961538	1.19565	1.08333	0.607143	0.9	0.0526316		Levene´s test, from medians	p (same):	0.5989
							Test for equal means_ANOVA
								Sum of sqrs	df	Mean square	F	p (same)			Kruskal-Wallis test for equal medians
							Between groups:	4.21507	5	0.843013	11.44	3.072e-06
							Within groups:	2.21033	30	0.0736777	Permutation p (n=99999)				H (chi2):	20.3
							Total:	6.4254	35	1e-05					Hc (tie corrected):	20.31
															p (same):	0.001095
							Components of variance (only for random effects):
							Var(group):	0.128223	Var(error):	0.0736777	ICC:	0.635079			There is a significant difference between sample medians
							omega2:	0.5919							Dunn´s post hoc
																N2 0	N2 1,5	Guco 1 0	GUCO 1 1,5	GUCO 2 0	GUCO 2 1,5
															N2 0		0.02553	0.2125	0.0749	0.2978	2.445e-05
								N2 0	N2 1,5 mM	coq-2D6a 0	coq-2D6a 1,5 mM	coq-2D6e 0	coq-2D6e 1,5 mM		N2 1,5	0.02553		0.3239	0.6512	0.2333	0.04697
							N2 0		0.02916	0.4129	0.09296	0.4843	8.888e-07		Guco 1 0	0.2125	0.3239		0.5931	0.8372	0.002948
							N2 1,5 mM	4.629		0.7508	0.9952	0.6797	0.006803		GUCO 1 1,5	0.0749	0.6512	0.5931		0.4594	0.01474
							coq-2D6a 0	2.709	1.92		0.9568	1	0.0001713		GUCO 2 0	0.2978	0.2333	0.8372	0.4594		0.00148
							coq-2D6a 1,5 mM	3.9	0.7286	1.192		0.9257	0.001735		GUCO 2 1,5	2.445e-05	0.04697	0.002948	0.01474	0.00148
							coq-2D6e 0	2.538	2.092	0.1712	1.363		0.0001224
							coq-2D6e 1,5 mM	10.08	5.454	7.374	6.182	7.545
For each strain the motility with and without sulfide (Na2S) were normalized to the mean of the motility in the absence of Na2S
N2 0	N2 1,5 mM	coq-2D6a 0	coq-2D6a 1,5 mM	coq-2D6e 0	coq-2D6e 1,5 mM		Normality		N2 0	N2 1,5 mM	coq-2D6a 0	coq-2D6a 1,5 mM	coq-2D6e 0	coq-2D6e 1,5 mM
0.958515	0.686095	0.596091	0.965312	1.019	0.0161452			N	6	6	6	6	6	6
1.59517	0.521718	0.902701	0.709996	1.15232	0.146774			Shapiro-Wilk W	0.7335	0.8998	0.9335	0.8197	0.9683	0.9216
0.806033	0.326712	0.725408	1.406	0.678098	0			p(normal)	0.01366	0.3727	0.6074	0.08772	0.881	0.5173
0.797223	0.301645	0.923941	0.728492	1.34543	0.0258323
1.01842	0.498877	1.60069	0.573877	0.788003	0.0820279		Levene´s test for homogeneity of variance, from means	p (same):	0.2235
0.824634	1.02541	1.25117	0.701205	1.01715	0.0594822		Levene´s test, from medians	p (same):	0.6177
							Test for equal means									Kruskal-Wallis test for equal medians
											F	p (same)
								Sum of sqrs	df	Mean square	11.38	3.224e-06				H (chi2):	20.48
							Between groups:	4.29483	5	0.858965	Permutation p (n=99999)					Hc (tie corrected):	20.48
							Within groups:	2.26382	30	0.0754607						p (same):	0.001015
							Total:	6.55865	35	2e-05
																There is a significant difference between sample medians
							Components of variance (only for random effects):				ICC:	0.633766
							Var(group):	0.130584	Var(error):	0.0754607
							omega2:	0.5905									N2 0	N2 1,5 mM	coq-2D6a 0	coq-2D6a 1,5 mM	coq-2D6e 0	coq-2D6e 1,5 mM
											coq-2D6a 1,5 mM	coq-2D6e 0	coq-2D6e 1,5 mM			N2 0		0.04548	0.8479	0.3957	0.9781	0.0003681
							Tuckey	N2 0	N2 1,5 mM	coq-2D6a 0	0.9264	1	2.173e-05			N2 1,5 mM	0.04548		0.07055	0.2498	0.0426	0.1183
							N2 0		0.08992	1	0.4735	0.08992	0.03598			coq-2D6a 0	0.8479	0.07055		0.5108	0.8265	0.0007512
							N2 1,5 mM	3.923		0.08992	0.9264	1	2.173e-05			coq-2D6a 1,5 mM	0.3957	0.2498	0.5108		0.3806	0.006676
							coq-2D6a 0	4.458e-07	3.923			0.9264	0.0003133			coq-2D6e 0	0.9781	0.0426	0.8265	0.3806		0.0003315
							coq-2D6a 1,5 mM	1.36	2.563	1.36	1.36		2.173e-05			coq-2D6e 1,5 mM	0.0003681	0.1183	0.0007512	0.006676	0.0003315
							coq-2D6e 0	0	3.923	4.458e-07	7.066	8.426
							coq-2D6e 1,5 mM	8.426	4.503	8.426
