# Supplementary material for: Rhodoquinone-dependent electron transport chain is essential for Caenorhabditis elegans survival in hydrogen sulfide environments
Source: J Biol Chem. 2024 Aug 22;300(9):107708. doi: 10.1016/j.jbc.2024.107708 (PMC11422605; doi:10.1016/j.jbc.2024.107708)
Supplement: Supporting Data 2 [file mmc3.xlsx]

## Sheet: Raw data 03 23 2022
Counts
Well	A1	B1	C1	D1	E1	F1	A3	B3	C3	D3	E3	F3	A4	B4	C4	D4	E4	F4	A9	B9	C9	D9	E9	F9	A11	B11	C11	D11	E11	F11	A12	B12	C12	D12	E12	F12
Group/Time[m]	000_N2 0	000_N2 0	000_N2 0	000_N2 0	000_N2 0	000_N2 0	002_N2 PAO 1/10	002_N2 PAO 1/10	002_N2 PAO 1/10	002_N2 PAO 1/10	002_N2 PAO 1/10	002_N2 PAO 1/10	003_N2 EC 1/10	003_N2 EC 1/10	003_N2 EC 1/10	003_N2 EC 1/10	003_N2 EC 1/10	003_N2 EC 1/10	008_GUCO 2 0	008_GUCO 2 0	008_GUCO 2 0	008_GUCO 2 0	008_GUCO 2 0	008_GUCO 2 0	010_GUCO 2 PAO 1/10	010_GUCO 2 PAO 1/10	010_GUCO 2 PAO 1/10	010_GUCO 2 PAO 1/10	010_GUCO 2 PAO 1/10	010_GUCO 2 PAO 1/10	011_GUCO 2 EC 1/10	011_GUCO 2 EC 1/10	011_GUCO 2 EC 1/10	011_GUCO 2 EC 1/10	011_GUCO 2 EC 1/10	011_GUCO 2 EC 1/10
15	225	188	208	273	208	216	123	140	124	152	132	128	151	128	160	143	168	122	156	140	150	122	101	90	74	157	108	42	49	36	144	171	142	106	117	70
30	182	140	175	228	200	188	118	108	120	111	117	100	112	91	124	102	127	84	112	130	137	96	87	77	68	125	83	42	49	35	110	113	101	88	88	56
45	192	177	158	198	190	181	96	98	98	109	109	102	96	75	110	106	116	72	127	110	136	108	92	60	62	115	83	32	48	46	97	108	92	70	81	51
60	162	148	208	251	209	211	104	116	112	118	106	106	104	84	117	86	126	78	138	124	178	88	82	78	56	121	50	40	47	29	97	110	97	54	80	56
75	166	110	182	240	178	189	98	98	97	105	85	96	88	84	117	96	113	64	141	118	131	64	65	76	57	94	35	34	26	22	106	100	96	66	76	48
90	188	118	180	225	204	203	74	84	88	90	86	94	93	87	128	82	96	80	137	122	128	92	84	56	30	98	19	15	12	32	109	106	117	76	98	78
105	178	116	182	189	222	201	78	88	83	90	84	83	102	102	116	96	120	99	134	114	140	94	74	76	1	91	12	4	4	10	128	120	106	102	93	81
120	184	138	180	181	173	176	70	71	78	85	90	83	92	98	105	114	108	98	149	106	139	68	58	50	2	70	16	0	12	0	118	110	100	97	101	56
135	190	144	179	224	182	178	61	82	74	78	75	70	103	97	118	124	112	98	128	112	138	91	77	76	0	32	1	2	0	0	112	116	98	71	92	62
150	174	150	196	262	190	192	48	66	79	72	70	59	114	92	140	133	124	124	163	125	158	80	80	94	0	12	0	0	2	0	132	130	116	90	116	86
165	164	117	185	204	152	156	48	58	54	67	58	70	124	108	124	137	118	90	131	106	147	79	68	74	0	6	0	0	0	0	132	113	123	88	85	73
180	158	106	162	224	190	162	35	52	62	60	61	48	122	128	148	144	135	110	134	114	140	78	86	67	0	0	0	0	0	0	105	119	100	90	106	70
195	154	140	210	184	144	174	36	52	56	56	42	39	136	128	159	152	146	96	136	118	141	81	84	56	0	0	0	0	0	0	103	118	114	76	120	86
210	143	144	175	204	168	178	8	32	40	54	12	14	97	114	162	150	134	70	154	98	134	86	46	44	0	0	0	0	0	0	110	134	110	44	114	82
225	151	168	182	198	154	202	2	18	22	48	17	34	85	112	173	132	126	71	154	137	128	68	76	66	0	0	0	0	0	0	111	120	116	59	100	98
240	161	187	199	238	174	194	2	20	32	31	24	24	104	114	194	149	153	67	142	163	124	90	60	79	0	0	0	0	0	0	138	140	118	54	114	104
255	151	146	182	238	160	203	4	18	12	25	12	5	174	128	165	140	144	121	152	130	132	71	47	38	0	0	0	0	0	0	105	136	123	96	96	96
270	172	128	157	240	148	184	0	6	6	10	13	2	201	153	148	132	152	132	150	128	156	59	58	62	0	0	0	0	0	0	105	158	140	76	102	118
285	196	168	196	222	178	196	2	13	0	1	0	0	250	174	170	184	172	154	158	150	154	50	65	62	0	0	0	0	0	0	135	154	130	112	108	103
300	194	155	175	204	192	189	0	4	0	0	1	0	242	171	167	154	167	180	134	124	145	52	57	70	0	0	0	0	0	0	144	170	138	91	130	111
315	188	158	178	238	184	201	0	3	0	1	0	0	160	176	149	138	154	141	159	136	140	60	50	68	0	0	0	0	0	0	144	161	123	91	114	102
330	194	160	222	254	166	180	0	2	1	0	0	2	182	169	195	206	178	132	160	136	157	66	55	72	0	0	0	0	0	0	174	155	108	103	128	97
345	187	142	196	227	158	172	0	0	0	1	0	1	198	175	158	181	156	137	164	132	156	60	48	65	0	0	0	0	0	0	142	125	123	98	112	92
360	200	158	196	242	143	152	0	0	0	0	0	0	170	152	152	162	162	144	138	151	158	60	46	72	0	0	0	0	0	0	157	128	154	86	106	97
375	190	186	199	224	152	182	0	0	0	0	0	0	200	200	210	158	184	129	182	140	166	58	88	110	0	0	0	0	0	0	178	162	169	73	124	108
390	158	160	184	222	140	170	0	0	0	0	0	0	218	212	156	174	150	158	154	120	142	54	92	89	0	0	0	0	0	0	171	142	178	66	141	56
405	191	168	165	227	164	180	0	0	0	0	0	0	210	198	182	172	150	147	164	140	166	64	100	104	0	0	0	0	0	0	189	170	168	58	109	82
420	180	143	197	250	180	179	0	0	0	0	0	0	201	212	193	182	184	156	156	138	164	78	89	116	0	0	0	0	0	0	178	169	145	77	118	116
435	179	118	198	235	154	174	0	0	0	0	0	0	200	195	180	157	172	142	159	108	159	75	62	94	0	0	0	0	0	0	149	145	159	69	106	86
450	186	150	173	196	132	193	0	0	0	0	0	0	210	201	198	156	165	170	154	157	156	70	74	84	0	0	0	0	0	0	164	146	170	102	105	99
465	194	166	198	221	194	198	0	0	0	0	0	0	206	228	233	168	161	170	182	150	162	70	70	86	0	0	0	0	0	0	172	152	174	112	114	110
480	196	120	176	230	186	204	0	0	0	0	0	0	210	168	194	142	162	172	168	130	142	55	46	88	0	0	0	0	0	0	161	134	166	100	104	70
495	174	101	205	236	194	168	0	0	0	0	0	0	198	194	206	146	164	156	168	136	139	73	26	82	0	0	0	0	0	0	167	138	176	94	129	78
510	200	134	180	241	174	154	0	0	0	0	0	0	222	218	220	198	170	154	173	146	149	84	27	84	0	0	0	0	0	0	180	150	165	90	140	87
525	193	128	168	226	178	167	0	0	0	0	0	0	173	192	224	181	174	134	113	124	115	66	53	74	0	0	0	0	0	0	158	140	158	84	123	52
540	162	140	170	214	150	147	0	0	0	0	0	0	200	183	197	178	178	127	100	142	108	60	24	78	0	0	0	0	0	0	167	143	156	72	128	70
555	148	158	184	218	174	190	0	0	0	0	0	0	224	204	225	200	197	156	122	145	98	48	63	83	0	0	0	0	0	0	176	158	149	97	162	69
570	134	118	122	212	147	137	0	0	0	0	0	0	166	190	181	175	188	118	90	130	102	68	56	61	0	0	0	0	0	0	145	140	135	65	147	63
585	120	140	122	190	156	114	0	0	0	0	0	0	178	169	190	178	186	150	89	112	88	74	44	55	0	0	0	0	0	0	162	135	114	90	142	88
600	104	148	138	172	157	134	0	0	0	0	0	0	202	202	236	200	182	147	102	111	81	90	39	68	0	0	0	0	0	0	170	150	102	124	134	98
615	114	106	100	129	164	132	0	0	0	0	0	0	184	188	186	190	160	149	88	104	70	99	16	70	0	0	0	0	0	0	132	112	110	120	146	84
630	88	74	101	90	142	150	0	0	0	0	0	0	193	171	192	170	170	126	80	101	66	63	37	69	0	0	0	0	0	0	142	128	144	108	118	70
645	109	88	102	101	132	142	0	0	0	0	0	0	217	170	214	197	190	142	70	110	34	64	16	70	0	0	0	0	0	0	142	152	160	124	122	88
660	82	72	76	78	110	126	0	0	0	0	0	0	202	155	176	190	142	152	72	90	44	70	23	62	0	0	0	0	0	0	164	104	152	120	112	82
675	90	87	48	74	116	124	0	0	0	0	0	0	198	164	182	166	166	114	34	108	46	80	8	70	0	0	0	0	0	0	164	122	168	136	122	93
690	53	102	64	52	92	96	0	0	0	0	0	0	218	174	198	210	147	144	28	74	20	84	6	76	0	0	0	0	0	0	182	148	200	124	108	94
705	28	45	48	36	79	78	0	0	0	0	0	0	182	164	182	179	141	148	36	58	10	46	4	72	0	0	0	0	0	0	172	152	172	120	100	114
720	14	59	30	68	50	74	0	0	0	0	0	0	158	158	190	194	128	108	35	55	0	22	12	70	0	0	0	0	0	0	184	141	141	118	108	111
735	0	57	8	48	24	54	0	0	0	0	0	0	130	188	196	218	124	106	13	40	2	24	8	62	0	0	0	0	0	0	180	149	156	114	106	84
750	5	12	10	31	24	50	0	0	0	0	0	0	132	169	188	166	124	145	7	33	2	21	8	59	0	0	0	0	0	0	164	128	154	105	96	97
765	6	20	4	16	19	40	0	0	0	0	0	0	129	154	180	145	97	108	11	8	0	20	2	42	0	0	0	0	0	0	164	124	118	96	83	103
780	2	18	4	35	10	36	0	0	0	0	0	2	176	184	174	116	110	113	6	34	0	8	24	57	0	0	0	0	0	0	184	140	122	96	93	92
795	0	6	0	14	26	35	0	0	0	0	0	2	140	128	150	122	136	134	2	16	0	8	3	64	0	0	0	0	0	0	174	145	113	111	81	86
810	0	10	0	10	11	17	0	0	0	0	0	0	152	180	155	104	176	126	10	10	0	12	10	42	0	0	0	0	0	0	162	132	92	108	110	64
825	0	12	0	21	10	8	0	0	0	0	0	0	156	161	168	101	166	100	6	5	0	6	10	54	0	0	0	0	0	0	160	146	108	102	138	78
840	0	14	4	20	4	9	0	3	0	0	6	10	180	138	134	98	158	80	11	4	0	8	6	43	4	0	2	2	0	0	146	122	98	115	139	65
855	0	3	2	32	4	4	0	0	0	0	4	10	204	150	110	90	116	131	13	7	0	3	2	46	0	0	0	0	0	0	148	135	124	90	114	119
870	0	2	0	8	0	5	0	0	0	2	0	0	233	177	118	103	118	92	8	11	0	4	10	62	0	0	0	0	0	0	153	154	132	108	98	105
885	0	2	0	30	0	6	0	0	0	0	0	0	200	132	146	76	114	98	2	14	0	8	3	34	0	0	0	0	0	0	137	144	118	82	90	82
900	0	14	0	10	4	0	1	0	0	0	0	0	142	126	144	86	74	104	2	4	0	0	1	40	0	0	0	0	0	0	136	136	110	64	65	98
Habituation
Well	A1	B1	C1	D1	E1	F1	A3	B3	C3	D3	E3	F3	A4	B4	C4	D4	E4	F4	A9	B9	C9	D9	E9	F9	A11	B11	C11	D11	E11	F11	A12	B12	C12	D12	E12	F12
Group/Time[m]	000_N2 0	000_N2 0	000_N2 0	000_N2 0	000_N2 0	000_N2 0	002_N2 PAO 1/10	002_N2 PAO 1/10	002_N2 PAO 1/10	002_N2 PAO 1/10	002_N2 PAO 1/10	002_N2 PAO 1/10	003_N2 EC 1/10	003_N2 EC 1/10	003_N2 EC 1/10	003_N2 EC 1/10	003_N2 EC 1/10	003_N2 EC 1/10	008_GUCO 2 0	008_GUCO 2 0	008_GUCO 2 0	008_GUCO 2 0	008_GUCO 2 0	008_GUCO 2 0	010_GUCO 2 PAO 1/10	010_GUCO 2 PAO 1/10	010_GUCO 2 PAO 1/10	010_GUCO 2 PAO 1/10	010_GUCO 2 PAO 1/10	010_GUCO 2 PAO 1/10	011_GUCO 2 EC 1/10	011_GUCO 2 EC 1/10	011_GUCO 2 EC 1/10	011_GUCO 2 EC 1/10	011_GUCO 2 EC 1/10	011_GUCO 2 EC 1/10
15	234	156	266	198	214	209	238	251	226	240	276	190	220	154	259	252	226	174	128	128	136	82	119	140	126	189	118	37	104	137	130	182	144	121	126	140
30	199	162	227	155	210	192	200	207	218	191	242	194	182	118	180	224	202	172	118	119	94	96	86	114	106	160	94	50	81	99	138	159	143	84	104	97
Counts/habituation
Group/Time[m]	000_N2 0	000_N2 0	000_N2 0	000_N2 0	000_N2 0	000_N2 0	002_N2 PAO 1/10	002_N2 PAO 1/10	002_N2 PAO 1/10	002_N2 PAO 1/10	002_N2 PAO 1/10	002_N2 PAO 1/10	003_N2 EC 1/10	003_N2 EC 1/10	003_N2 EC 1/10	003_N2 EC 1/10	003_N2 EC 1/10	003_N2 EC 1/10	008_GUCO 2 0	008_GUCO 2 0	008_GUCO 2 0	008_GUCO 2 0	008_GUCO 2 0	008_GUCO 2 0	010_GUCO 2 PAO 1/10	010_GUCO 2 PAO 1/10	010_GUCO 2 PAO 1/10	010_GUCO 2 PAO 1/10	010_GUCO 2 PAO 1/10	010_GUCO 2 PAO 1/10	011_GUCO 2 EC 1/10	011_GUCO 2 EC 1/10	011_GUCO 2 EC 1/10	011_GUCO 2 EC 1/10	011_GUCO 2 EC 1/10	011_GUCO 2 EC 1/10
15	1.13065	1.16049	0.9163	1.76129	0.990476	1.125	0.615	0.676329	0.568807	0.795812	0.545455	0.659794	0.82967	1.08475	0.888889	0.638393	0.831683	0.709302	1.32203	1.17647	1.59574	1.27083	1.17442	0.789474	0.698113	0.98125	1.14894	0.84	0.604938	0.363636	1.04348	1.07547	0.993007	1.2619	1.125	0.721649
30	0.914573	0.864198	0.770925	1.47097	0.952381	0.979167	0.59	0.521739	0.550459	0.581152	0.483471	0.515464	0.615385	0.771186	0.688889	0.455357	0.628713	0.488372	0.949153	1.09244	1.45745	1	1.01163	0.675439	0.641509	0.78125	0.882979	0.84	0.604938	0.353535	0.797101	0.710692	0.706294	1.04762	0.846154	0.57732
45	0.964824	1.09259	0.696035	1.27742	0.904762	0.942708	0.48	0.47343	0.449541	0.570681	0.450413	0.525773	0.527473	0.635593	0.611111	0.473214	0.574257	0.418605	1.07627	0.92437	1.44681	1.125	1.06977	0.526316	0.584906	0.71875	0.882979	0.64	0.592593	0.464646	0.702899	0.679245	0.643357	0.833333	0.778846	0.525773
60	0.81407	0.91358	0.9163	1.61935	0.995238	1.09896	0.52	0.560386	0.513761	0.617801	0.438017	0.546392	0.571429	0.711864	0.65	0.383929	0.623762	0.453488	1.16949	1.04202	1.89362	0.916667	0.953488	0.684211	0.528302	0.75625	0.531915	0.8	0.580247	0.292929	0.702899	0.691824	0.678322	0.642857	0.769231	0.57732
75	0.834171	0.679012	0.801762	1.54839	0.847619	0.984375	0.49	0.47343	0.444954	0.549738	0.35124	0.494845	0.483516	0.711864	0.65	0.428571	0.559406	0.372093	1.19492	0.991597	1.39362	0.666667	0.755814	0.666667	0.537736	0.5875	0.37234	0.68	0.320988	0.222222	0.768116	0.628931	0.671329	0.785714	0.730769	0.494845
90	0.944724	0.728395	0.792952	1.45161	0.971429	1.05729	0.37	0.405797	0.40367	0.471204	0.355372	0.484536	0.510989	0.737288	0.711111	0.366071	0.475248	0.465116	1.16102	1.02521	1.3617	0.958333	0.976744	0.491228	0.283019	0.6125	0.202128	0.3	0.148148	0.323232	0.789855	0.666667	0.818182	0.904762	0.942308	0.804124
105	0.894472	0.716049	0.801762	1.21935	1.05714	1.04688	0.39	0.425121	0.380734	0.471204	0.347107	0.427835	0.56044	0.864407	0.644444	0.428571	0.594059	0.575581	1.13559	0.957983	1.48936	0.979167	0.860465	0.666667	0.00943396	0.56875	0.12766	0.08	0.0493827	0.10101	0.927536	0.754717	0.741259	1.21429	0.894231	0.835052
120	0.924623	0.851852	0.792952	1.16774	0.82381	0.916667	0.35	0.342995	0.357798	0.445026	0.371901	0.427835	0.505495	0.830508	0.583333	0.508929	0.534653	0.569767	1.26271	0.890756	1.47872	0.708333	0.674419	0.438596	0.0188679	0.4375	0.170213	0	0.148148	0	0.855072	0.691824	0.699301	1.15476	0.971154	0.57732
135	0.954774	0.888889	0.788546	1.44516	0.866667	0.927083	0.305	0.396135	0.33945	0.408377	0.309917	0.360825	0.565934	0.822034	0.655556	0.553571	0.554455	0.569767	1.08475	0.941176	1.46809	0.947917	0.895349	0.666667	0	0.2	0.0106383	0.04	0	0	0.811594	0.72956	0.685315	0.845238	0.884615	0.639175
150	0.874372	0.925926	0.863436	1.69032	0.904762	1	0.24	0.318841	0.362385	0.376963	0.289256	0.304124	0.626374	0.779661	0.777778	0.59375	0.613861	0.72093	1.38136	1.05042	1.68085	0.833333	0.930233	0.824561	0	0.075	0	0	0.0246914	0	0.956522	0.81761	0.811189	1.07143	1.11538	0.886598
165	0.824121	0.722222	0.814978	1.31613	0.72381	0.8125	0.24	0.280193	0.247706	0.350785	0.239669	0.360825	0.681319	0.915254	0.688889	0.611607	0.584158	0.523256	1.11017	0.890756	1.56383	0.822917	0.790698	0.649123	0	0.0375	0	0	0	0	0.956522	0.710692	0.86014	1.04762	0.817308	0.752577
180	0.79397	0.654321	0.713656	1.44516	0.904762	0.84375	0.175	0.251208	0.284404	0.314136	0.252066	0.247423	0.67033	1.08475	0.822222	0.642857	0.668317	0.639535	1.13559	0.957983	1.48936	0.8125	1	0.587719	0	0	0	0	0	0	0.76087	0.748428	0.699301	1.07143	1.01923	0.721649
195	0.773869	0.864198	0.92511	1.1871	0.685714	0.90625	0.18	0.251208	0.256881	0.293194	0.173554	0.201031	0.747253	1.08475	0.883333	0.678571	0.722772	0.55814	1.15254	0.991597	1.5	0.84375	0.976744	0.491228	0	0	0	0	0	0	0.746377	0.742138	0.797203	0.904762	1.15385	0.886598
210	0.718593	0.888889	0.770925	1.31613	0.8	0.927083	0.04	0.154589	0.183486	0.282723	0.0495868	0.0721649	0.532967	0.966102	0.9	0.669643	0.663366	0.406977	1.30508	0.823529	1.42553	0.895833	0.534884	0.385965	0	0	0	0	0	0	0.797101	0.842767	0.769231	0.52381	1.09615	0.845361
225	0.758794	1.03704	0.801762	1.27742	0.733333	1.05208	0.01	0.0869565	0.100917	0.251309	0.0702479	0.175258	0.467033	0.949153	0.961111	0.589286	0.623762	0.412791	1.30508	1.15126	1.3617	0.708333	0.883721	0.578947	0	0	0	0	0	0	0.804348	0.754717	0.811189	0.702381	0.961538	1.01031
240	0.809045	1.15432	0.876652	1.53548	0.828571	1.01042	0.01	0.0966184	0.146789	0.162304	0.0991736	0.123711	0.571429	0.966102	1.07778	0.665179	0.757426	0.389535	1.20339	1.36975	1.31915	0.9375	0.697674	0.692982	0	0	0	0	0	0	1	0.880503	0.825175	0.642857	1.09615	1.07216
255	0.758794	0.901235	0.801762	1.53548	0.761905	1.05729	0.02	0.0869565	0.0550459	0.13089	0.0495868	0.0257732	0.956044	1.08475	0.916667	0.625	0.712871	0.703488	1.28814	1.09244	1.40426	0.739583	0.546512	0.333333	0	0	0	0	0	0	0.76087	0.855346	0.86014	1.14286	0.923077	0.989691
270	0.864322	0.790123	0.69163	1.54839	0.704762	0.958333	0	0.0289855	0.0275229	0.052356	0.053719	0.0103093	1.1044	1.29661	0.822222	0.589286	0.752475	0.767442	1.27119	1.07563	1.65957	0.614583	0.674419	0.54386	0	0	0	0	0	0	0.76087	0.993711	0.979021	0.904762	0.980769	1.21649
285	0.984925	1.03704	0.863436	1.43226	0.847619	1.02083	0.01	0.0628019	0	0.0052356	0	0	1.37363	1.47458	0.944444	0.821429	0.851485	0.895349	1.33898	1.2605	1.6383	0.520833	0.755814	0.54386	0	0	0	0	0	0	0.978261	0.968553	0.909091	1.33333	1.03846	1.06186
300	0.974874	0.95679	0.770925	1.31613	0.914286	0.984375	0	0.0193237	0	0	0.00413223	0	1.32967	1.44915	0.927778	0.6875	0.826733	1.04651	1.13559	1.04202	1.54255	0.541667	0.662791	0.614035	0	0	0	0	0	0	1.04348	1.06918	0.965035	1.08333	1.25	1.14433
315	0.944724	0.975309	0.784141	1.53548	0.87619	1.04688	0	0.0144928	0	0.0052356	0	0	0.879121	1.49153	0.827778	0.616071	0.762376	0.819767	1.34746	1.14286	1.48936	0.625	0.581395	0.596491	0	0	0	0	0	0	1.04348	1.01258	0.86014	1.08333	1.09615	1.05155
330	0.974874	0.987654	0.977974	1.63871	0.790476	0.9375	0	0.00966184	0.00458716	0	0	0.0103093	1	1.4322	1.08333	0.919643	0.881188	0.767442	1.35593	1.14286	1.67021	0.6875	0.639535	0.631579	0	0	0	0	0	0	1.26087	0.974843	0.755245	1.22619	1.23077	1
345	0.939698	0.876543	0.863436	1.46452	0.752381	0.895833	0	0	0	0.0052356	0	0.00515464	1.08791	1.48305	0.877778	0.808036	0.772277	0.796512	1.38983	1.10924	1.65957	0.625	0.55814	0.570175	0	0	0	0	0	0	1.02899	0.786164	0.86014	1.16667	1.07692	0.948454
360	1.00503	0.975309	0.863436	1.56129	0.680952	0.791667	0	0	0	0	0	0	0.934066	1.28814	0.844444	0.723214	0.80198	0.837209	1.16949	1.26891	1.68085	0.625	0.534884	0.631579	0	0	0	0	0	0	1.13768	0.805031	1.07692	1.02381	1.01923	1
375	0.954774	1.14815	0.876652	1.44516	0.72381	0.947917	0	0	0	0	0	0	1.0989	1.69492	1.16667	0.705357	0.910891	0.75	1.54237	1.17647	1.76596	0.604167	1.02326	0.964912	0	0	0	0	0	0	1.28986	1.01887	1.18182	0.869048	1.19231	1.1134
390	0.79397	0.987654	0.810573	1.43226	0.666667	0.885417	0	0	0	0	0	0	1.1978	1.79661	0.866667	0.776786	0.742574	0.918605	1.30508	1.0084	1.51064	0.5625	1.06977	0.780702	0	0	0	0	0	0	1.23913	0.893082	1.24476	0.785714	1.35577	0.57732
405	0.959799	1.03704	0.726872	1.46452	0.780952	0.9375	0	0	0	0	0	0	1.15385	1.67797	1.01111	0.767857	0.742574	0.854651	1.38983	1.17647	1.76596	0.666667	1.16279	0.912281	0	0	0	0	0	0	1.36957	1.06918	1.17483	0.690476	1.04808	0.845361
420	0.904523	0.882716	0.867841	1.6129	0.857143	0.932292	0	0	0	0	0	0	1.1044	1.79661	1.07222	0.8125	0.910891	0.906977	1.32203	1.15966	1.74468	0.8125	1.03488	1.01754	0	0	0	0	0	0	1.28986	1.06289	1.01399	0.916667	1.13462	1.19588
435	0.899497	0.728395	0.872247	1.51613	0.733333	0.90625	0	0	0	0	0	0	1.0989	1.65254	1	0.700893	0.851485	0.825581	1.34746	0.907563	1.69149	0.78125	0.72093	0.824561	0	0	0	0	0	0	1.07971	0.91195	1.11189	0.821429	1.01923	0.886598
450	0.934673	0.925926	0.762115	1.26452	0.628571	1.00521	0	0	0	0	0	0	1.15385	1.70339	1.1	0.696429	0.816832	0.988372	1.30508	1.31933	1.65957	0.729167	0.860465	0.736842	0	0	0	0	0	0	1.18841	0.918239	1.18881	1.21429	1.00962	1.02062
465	0.974874	1.02469	0.872247	1.42581	0.92381	1.03125	0	0	0	0	0	0	1.13187	1.9322	1.29444	0.75	0.79703	0.988372	1.54237	1.2605	1.7234	0.729167	0.813953	0.754386	0	0	0	0	0	0	1.24638	0.955975	1.21678	1.33333	1.09615	1.13402
480	0.984925	0.740741	0.77533	1.48387	0.885714	1.0625	0	0	0	0	0	0	1.15385	1.42373	1.07778	0.633929	0.80198	1	1.42373	1.09244	1.51064	0.572917	0.534884	0.77193	0	0	0	0	0	0	1.16667	0.842767	1.16084	1.19048	1	0.721649
495	0.874372	0.623457	0.903084	1.52258	0.92381	0.875	0	0	0	0	0	0	1.08791	1.64407	1.14444	0.651786	0.811881	0.906977	1.42373	1.14286	1.47872	0.760417	0.302326	0.719298	0	0	0	0	0	0	1.21014	0.867925	1.23077	1.11905	1.24038	0.804124
510	1.00503	0.82716	0.792952	1.55484	0.828571	0.802083	0	0	0	0	0	0	1.21978	1.84746	1.22222	0.883929	0.841584	0.895349	1.4661	1.22689	1.58511	0.875	0.313953	0.736842	0	0	0	0	0	0	1.30435	0.943396	1.15385	1.07143	1.34615	0.896907
525	0.969849	0.790123	0.740088	1.45806	0.847619	0.869792	0	0	0	0	0	0	0.950549	1.62712	1.24444	0.808036	0.861386	0.77907	0.957627	1.04202	1.2234	0.6875	0.616279	0.649123	0	0	0	0	0	0	1.14493	0.880503	1.1049	1	1.18269	0.536082
540	0.81407	0.864198	0.748899	1.38065	0.714286	0.765625	0	0	0	0	0	0	1.0989	1.55085	1.09444	0.794643	0.881188	0.738372	0.847458	1.19328	1.14894	0.625	0.27907	0.684211	0	0	0	0	0	0	1.21014	0.899371	1.09091	0.857143	1.23077	0.721649
555	0.743719	0.975309	0.810573	1.40645	0.828571	0.989583	0	0	0	0	0	0	1.23077	1.72881	1.25	0.892857	0.975248	0.906977	1.0339	1.21849	1.04255	0.5	0.732558	0.72807	0	0	0	0	0	0	1.27536	0.993711	1.04196	1.15476	1.55769	0.71134
570	0.673367	0.728395	0.537445	1.36774	0.7	0.713542	0	0	0	0	0	0	0.912088	1.61017	1.00556	0.78125	0.930693	0.686047	0.762712	1.09244	1.08511	0.708333	0.651163	0.535088	0	0	0	0	0	0	1.05072	0.880503	0.944056	0.77381	1.41346	0.649485
585	0.603015	0.864198	0.537445	1.22581	0.742857	0.59375	0	0	0	0	0	0	0.978022	1.4322	1.05556	0.794643	0.920792	0.872093	0.754237	0.941176	0.93617	0.770833	0.511628	0.482456	0	0	0	0	0	0	1.17391	0.849057	0.797203	1.07143	1.36538	0.907216
600	0.522613	0.91358	0.60793	1.10968	0.747619	0.697917	0	0	0	0	0	0	1.10989	1.71186	1.31111	0.892857	0.90099	0.854651	0.864407	0.932773	0.861702	0.9375	0.453488	0.596491	0	0	0	0	0	0	1.23188	0.943396	0.713287	1.47619	1.28846	1.01031
615	0.572864	0.654321	0.440529	0.832258	0.780952	0.6875	0	0	0	0	0	0	1.01099	1.59322	1.03333	0.848214	0.792079	0.866279	0.745763	0.87395	0.744681	1.03125	0.186047	0.614035	0	0	0	0	0	0	0.956522	0.704403	0.769231	1.42857	1.40385	0.865979
630	0.442211	0.45679	0.444934	0.580645	0.67619	0.78125	0	0	0	0	0	0	1.06044	1.44915	1.06667	0.758929	0.841584	0.732558	0.677966	0.848739	0.702128	0.65625	0.430233	0.605263	0	0	0	0	0	0	1.02899	0.805031	1.00699	1.28571	1.13462	0.721649
645	0.547739	0.54321	0.449339	0.651613	0.628571	0.739583	0	0	0	0	0	0	1.19231	1.44068	1.18889	0.879464	0.940594	0.825581	0.59322	0.92437	0.361702	0.666667	0.186047	0.614035	0	0	0	0	0	0	1.02899	0.955975	1.11888	1.47619	1.17308	0.907216
660	0.41206	0.444444	0.334802	0.503226	0.52381	0.65625	0	0	0	0	0	0	1.10989	1.31356	0.977778	0.848214	0.70297	0.883721	0.610169	0.756303	0.468085	0.729167	0.267442	0.54386	0	0	0	0	0	0	1.18841	0.654088	1.06294	1.42857	1.07692	0.845361
675	0.452261	0.537037	0.211454	0.477419	0.552381	0.645833	0	0	0	0	0	0	1.08791	1.38983	1.01111	0.741071	0.821782	0.662791	0.288136	0.907563	0.489362	0.833333	0.0930233	0.614035	0	0	0	0	0	0	1.18841	0.767296	1.17483	1.61905	1.17308	0.958763
690	0.266332	0.62963	0.281938	0.335484	0.438095	0.5	0	0	0	0	0	0	1.1978	1.47458	1.1	0.9375	0.727723	0.837209	0.237288	0.621849	0.212766	0.875	0.0697674	0.666667	0	0	0	0	0	0	1.31884	0.930818	1.3986	1.47619	1.03846	0.969072
705	0.140704	0.277778	0.211454	0.232258	0.37619	0.40625	0	0	0	0	0	0	1	1.38983	1.01111	0.799107	0.69802	0.860465	0.305085	0.487395	0.106383	0.479167	0.0465116	0.631579	0	0	0	0	0	0	1.24638	0.955975	1.2028	1.42857	0.961538	1.17526
720	0.0703518	0.364198	0.132159	0.43871	0.238095	0.385417	0	0	0	0	0	0	0.868132	1.33898	1.05556	0.866071	0.633663	0.627907	0.29661	0.462185	0	0.229167	0.139535	0.614035	0	0	0	0	0	0	1.33333	0.886792	0.986014	1.40476	1.03846	1.14433
735	0	0.351852	0.0352423	0.309677	0.114286	0.28125	0	0	0	0	0	0	0.714286	1.59322	1.08889	0.973214	0.613861	0.616279	0.110169	0.336134	0.0212766	0.25	0.0930233	0.54386	0	0	0	0	0	0	1.30435	0.937107	1.09091	1.35714	1.01923	0.865979
750	0.0251256	0.0740741	0.0440529	0.2	0.114286	0.260417	0	0	0	0	0	0	0.725275	1.4322	1.04444	0.741071	0.613861	0.843023	0.059322	0.277311	0.0212766	0.21875	0.0930233	0.517544	0	0	0	0	0	0	1.18841	0.805031	1.07692	1.25	0.923077	1
765	0.0301508	0.123457	0.0176211	0.103226	0.0904762	0.208333	0	0	0	0	0	0	0.708791	1.30508	1	0.647321	0.480198	0.627907	0.0932203	0.0672269	0	0.208333	0.0232558	0.368421	0	0	0	0	0	0	1.18841	0.779874	0.825175	1.14286	0.798077	1.06186
780	0.0100503	0.111111	0.0176211	0.225806	0.047619	0.1875	0	0	0	0	0	0.0103093	0.967033	1.55932	0.966667	0.517857	0.544554	0.656977	0.0508475	0.285714	0	0.0833333	0.27907	0.5	0	0	0	0	0	0	1.33333	0.880503	0.853147	1.14286	0.894231	0.948454
795	0	0.037037	0	0.0903226	0.12381	0.182292	0	0	0	0	0	0.0103093	0.769231	1.08475	0.833333	0.544643	0.673267	0.77907	0.0169492	0.134454	0	0.0833333	0.0348837	0.561404	0	0	0	0	0	0	1.26087	0.91195	0.79021	1.32143	0.778846	0.886598
810	0	0.0617284	0	0.0645161	0.052381	0.0885417	0	0	0	0	0	0	0.835165	1.52542	0.861111	0.464286	0.871287	0.732558	0.0847458	0.0840336	0	0.125	0.116279	0.368421	0	0	0	0	0	0	1.17391	0.830189	0.643357	1.28571	1.05769	0.659794
825	0	0.0740741	0	0.135484	0.047619	0.0416667	0	0	0	0	0	0	0.857143	1.36441	0.933333	0.450893	0.821782	0.581395	0.0508475	0.0420168	0	0.0625	0.116279	0.473684	0	0	0	0	0	0	1.15942	0.918239	0.755245	1.21429	1.32692	0.804124
840	0	0.0864198	0.0176211	0.129032	0.0190476	0.046875	0	0.0144928	0	0	0.0247934	0.0515464	0.989011	1.16949	0.744444	0.4375	0.782178	0.465116	0.0932203	0.0336134	0	0.0833333	0.0697674	0.377193	0.0377358	0	0.0212766	0.04	0	0	1.05797	0.767296	0.685315	1.36905	1.33654	0.670103
855	0	0.0185185	0.00881057	0.206452	0.0190476	0.0208333	0	0	0	0	0.0165289	0.0515464	1.12088	1.27119	0.611111	0.401786	0.574257	0.761628	0.110169	0.0588235	0	0.03125	0.0232558	0.403509	0	0	0	0	0	0	1.07246	0.849057	0.867133	1.07143	1.09615	1.2268
870	0	0.0123457	0	0.0516129	0	0.0260417	0	0	0	0.0104712	0	0	1.28022	1.5	0.655556	0.459821	0.584158	0.534884	0.0677966	0.092437	0	0.0416667	0.116279	0.54386	0	0	0	0	0	0	1.1087	0.968553	0.923077	1.28571	0.942308	1.08247
885	0	0.0123457	0	0.193548	0	0.03125	0	0	0	0	0	0	1.0989	1.11864	0.811111	0.339286	0.564356	0.569767	0.0169492	0.117647	0	0.0833333	0.0348837	0.298246	0	0	0	0	0	0	0.992754	0.90566	0.825175	0.97619	0.865385	0.845361
900	0	0.0864198	0	0.0645161	0.0190476	0	0.005	0	0	0	0	0	0.78022	1.0678	0.8	0.383929	0.366337	0.604651	0.0169492	0.0336134	0	0	0.0116279	0.350877	0	0	0	0	0	0	0.985507	0.855346	0.769231	0.761905	0.625	1.01031
Group/Time[m]	N2 control SD	N2 1,5 mM SD	N2 4,5 mM SD	guco 2 control SD	guco 2 1,5 mM SD	guco 2 4,5 mM SD
15
30
45
60
75
90
105
120
135
150
165
180
195
210
225
240
255
270
285
300
315
330
345
360
375
390
405
420
435
450
465
480
495
510
525
540
555
570
585
600
615
630
645
660
675
690
705
720
735
750
765
780
795
810
825
840
855
870
885
900

## Sheet: 180 min_03 23 2022
	coq-2D6e=GUCO 2	N2=WT
180 min assay of 23 03 2022
Normalized data with habituation
	N2 0_180	N2 PAO_180	coq-2D6e 0_180	coq-2D6e PAO_180				Normality		N2 0_180	N2 PAO_180	coq-2D6e 0_180	coq-2D6e PAO_180
	0.79397	0.175	1.13559	0					N	6	6	6
	0.654321	0.251208	0.957983	0					Shapiro-Wilk W	0.7898	0.9213	0.9779
	0.713656	0.284404	1.48936	0					p(normal)	0.04746	0.5146	0.9409
	1.44516	0.314136	0.8125	0
	0.904762	0.252066	1	0
	0.84375	0.247423	0.587719	0				Kruskal-Wallis test for equal medians
								H (chi2):	19.68
								Hc (tie corrected):	19.98
								p (same):	0.000171
								There is a significant difference between sample medians
								Dunn´s post hoc
									N2 0_180	N2 PAO_180	coq-2D6e 0_180	coq-2D6e PAO_180
								N2 0_180		0.04831	0.6215	0.0005489
								N2 PAO_180	0.04831		0.01357	0.1386
								coq-2D6e 0_180	0.6215	0.01357		7.836e-05
								coq-2D6e PAO_180	0.0005489	0.1386	7.836e-05
For each strain the motility with and without bacteria (PAO) were normalized to the mean of the motility in the absence of PAO
	N2 0_180	N2 PAO_180	coq-2D6e 0_180	coq-2D6e PAO_180
	0.889499	0.196056	1.13879	0				Kruskal-Wallis test for equal medians
	0.733048	0.281433	0.96068	0
	0.799522	0.318623	1.49355	0				H (chi2):	19.47
	1.61904	0.351932	0.814787	0				Hc (tie corrected):	19.77
	1.01362	0.282394	1.00282	0				p (same):	0.0001897
	0.945269	0.277192	0.589374	0
								There is a significant difference between sample medians
								Dunn´s post hoc
									N2 0_180	N2 PAO_180	coq-2D6e 0_180	coq-2D6e PAO_180
								N2 0_180		0.03242	0.8693	0.0002943
								N2 PAO_180	0.03242		0.02123	0.1386
								coq-2D6e 0_180	0.8693	0.02123		0.0001538
								coq-2D6e PAO_180	0.0002943	0.1386	0.0001538

## Sheet: 240 min_03 23 2022
	coq-2D6e=GUCO 2	N2=WT
240 min assay of 23 03 2022
Normalized data with habituation
	N2 0_240	N2 PAO_240	coq-2D6e 0_240	coq-2D6e PAO_240			Normality		N2 0_240	N2 PAO_240	coq-2D6e 0_240	coq-2D6e PAO_240
	0.809045	0.01	1.20339	0				N	6	6	6
	1.15432	0.0966184	1.36975	0				Shapiro-Wilk W	0.8469	0.8992	0.8686
	0.876652	0.146789	1.31915	0				p(normal)	0.1486	0.3694	0.2206
	1.53548	0.162304	0.9375	0
	0.828571	0.0991736	0.697674	0
	1.01042	0.123711	0.692982	0			Kruskal-Wallis test for equal medians
							H (chi2):	19.44
							Hc (tie corrected):	19.74
							p (same):	0.0001921
							There is a significant difference between sample medians
							Dunn´s post hoc
								N2 0_240	N2 PAO_240	coq-2D6e 0_240	coq-2D6e PAO_240
							N2 0_240		0.02632	1	0.0002135
							N2 PAO_240	0.02632		0.02632	0.1386
							coq-2D6e 0_240	1	0.02632		0.0002135
							coq-2D6e PAO_240	0.0002135	0.1386	0.0002135
For each strain the motility with and without bacteria (PAO) were normalized to the mean of the motility in the absence of PAO
	N2 0_240	N2 PAO_240	coq-2D6e 0_240	coq-2D6e PAO_240			Normality	N2 0_240	N2 PAO_240	coq-2D6e 0_240	coq-2D6e PAO_240
	0.781121	0.00965485	1.16074	0			N	6	6	6
	1.11448	0.0932836	1.32121	0			Shapiro-Wilk W	0.8469	0.8992	0.8686
	0.846395	0.141723	1.2724	0			p(normal)	0.1486	0.3694	0.2206
	1.48249	0.156702	0.904276	0
	0.799974	0.0957506	0.67295	0
	0.975543	0.119442	0.668424	0			Kruskal-Wallis test for equal medians
							H (chi2):	19.44
							Hc (tie corrected):	19.74
							p (same):	0.0001921
							There is a significant difference between sample medians
							Dunn´s post hoc
								N2 0_240	N2 PAO_240	coq-2D6e 0_240	coq-2D6e PAO_240
							N2 0_240		0.02632	1	0.0002135
							N2 PAO_240	0.02632		0.02632	0.1386
							coq-2D6e 0_240	1	0.02632		0.0002135
							coq-2D6e PAO_240	0.0002135	0.1386	0.0002135

## Sheet: 300 min_03 23 2022
	coq-2D6e=GUCO 2	N2=WT
300 min assay of 23 03 2022
Normalized data with habituation
	N2 0_300	N2 PAO_300	coq-2D6e 0_300	coq-2D6e PAO_300			Normality	N2 0_300	N2 PAO_300	coq-2D6e 0_300	coq-2D6e PAO_300
	0.974874	0	1.13559	0			N	6	6	6
	0.95679	0.0193237	1.04202	0			Shapiro-Wilk W	0.8568	0.6176	0.9019
	0.770925	0	1.54255	0			p(normal)	0.1783	0.0007447	0.3851
	1.31613	0	0.541667	0
	0.914286	0.00413223	0.662791	0
	0.984375	0	0.614035	0			Kruskal-Wallis test for equal medians
							H (chi2):	17.55
							Hc (tie corrected):	18.9
							p (same):	0.0002864
							There is a significant difference between sample medians
							Dunn´s post hoc
								N2 0_300	N2 PAO_300	coq-2D6e 0_300	coq-2D6e PAO_300
							N2 0_300		0.00396	0.8654	0.0006993
							N2 PAO_300	0.00396		0.00669	0.6111
							coq-2D6e 0_300	0.8654	0.00669		0.00128
							coq-2D6e PAO_300	0.0006993	0.6111	0.00128
For each strain the motility with and without bacteria (PAO) were normalized to the mean of the motility in the absence of PAO
	N2 0_300	N2 PAO_300	coq-2D6e 0_300	coq-2D6e PAO_300				N2 0_300	N2 PAO_300	coq-2D6e 0_300	coq-2D6e PAO_300
	0.988486	0	1.23018	0			N	6	6	6
	0.970149	0.0195935	1.12881	0			Shapiro-Wilk W	0.8568	0.6176	0.9019
	0.781689	0	1.67104	0			p(normal)	0.1783	0.0007447	0.3851
	1.33451	0	0.586785	0
	0.927051	0.00418993	0.717998	0
	0.998119	0	0.665181	0			Kruskal-Wallis test for equal medians
							H (chi2):	17.55
							Hc (tie corrected):	18.9
							p (same):	0.0002864
							There is a significant difference between sample medians
							Dunn´s post hoc	N2 0_300	N2 PAO_300	coq-2D6e 0_300	coq-2D6e PAO_300
							N2 0_300		0.00396	0.8654	0.0006993
							N2 PAO_300	0.00396		0.00669	0.6111
							coq-2D6e 0_300	0.8654	0.00669		0.00128
							coq-2D6e PAO_300	0.0006993	0.6111	0.00128
