# Supplementary material for: Rhodoquinone-dependent electron transport chain is essential for Caenorhabditis elegans survival in hydrogen sulfide environments
Source: J Biol Chem. 2024 Aug 22;300(9):107708. doi: 10.1016/j.jbc.2024.107708 (PMC11422605; doi:10.1016/j.jbc.2024.107708)
Supplement: Supporting Data 3 [file mmc4.xlsx]

## Sheet: index
Raw data of replicates of the Wmicrotracker assays using PAO1 culture or vehicle. The representative experiment used in the figure is indicated.
Date	Worm Strains	Medium
05 04 2022	N2, kynu-1(tm4924), clk-1(qm30)	King B BioRad	Figure
05 13 2022	N2, kynu-1(tm4924)	King B BioRad
06 03 2022	N2, kynu-1(tm4924)	King B BioRad
07 22 2022	N2, kynu-1(tm4924)	King B BioRad
09 02 2022	N2, clk-1(qm30)	King B BioRad
09 16 2022	N2, clk-1(qm30)	King B BioRad

## Sheet: clk-1 y kynu-1 05 04 2022
Counts
Well	A1	B1	C1	D1	E1	F1	A3	B3	C3	D3	E3	F3	A7	B7	C7	D7	E7	F7	A9	B9	C9	D9	E9	F9	A10	B10	C10	D10	E10	F10	A12	B12	C12	D12	E12	F12
Group/Time[m]	000_N2 king	000_N2 king	000_N2 king	000_N2 king	000_N2 king	000_N2 king	002_N2 [1/10]pao	002_N2 [1/10]pao	002_N2 [1/10]pao	002_N2 [1/10]pao	002_N2 [1/10]pao	002_N2 [1/10]pao	006_mq130 king	006_mq130 king	006_mq130 king	006_mq130 king	006_mq130 king	006_mq130 king	008_mq130 1/10 pao	008_mq130 1/10 pao	008_mq130 1/10 pao	008_mq130 1/10 pao	008_mq130 1/10 pao	008_mq130 1/10 pao	009_kynu king	009_kynu king	009_kynu king	009_kynu king	009_kynu king	009_kynu king	011_kynu 1/10 pao	011_kynu 1/10 pao	011_kynu 1/10 pao	011_kynu 1/10 pao	011_kynu 1/10 pao	011_kynu 1/10 pao
15	192	218	211	185	220	211	194	218	216	206	216	198	228	192	214	217	215	250	234	254	250	258	206	196	206	214	201	234	200	216	210	190	254	180	243	230
30	184	220	222	172	213	187	144	196	210	212	196	224	190	205	208	205	240	250	204	216	279	244	209	188	192	196	180	202	192	235	138	117	155	133	180	160
45	202	215	201	208	214	196	127	228	229	164	140	164	246	193	227	190	202	238	178	190	208	269	219	196	212	176	217	221	176	220	65	113	166	134	118	152
60	199	240	231	202	212	180	148	216	197	124	131	190	204	176	210	200	189	244	162	220	208	221	174	168	202	200	203	212	190	207	102	124	181	117	99	74
75	176	232	206	196	214	150	126	220	223	131	154	170	214	202	212	222	190	233	160	209	228	230	172	129	209	208	195	214	192	196	103	74	140	154	94	85
90	198	202	206	206	198	206	120	225	212	108	157	134	208	171	215	213	200	243	156	198	218	219	130	176	191	207	200	191	191	213	67	54	181	142	100	94
105	191	230	191	212	222	173	132	221	210	108	156	138	208	190	211	232	192	215	164	197	184	171	180	142	235	203	180	225	221	197	72	58	164	139	92	78
120	165	235	220	186	198	184	104	220	214	92	120	148	225	209	218	243	197	226	164	209	138	141	140	100	230	186	210	215	186	210	70	50	141	136	62	77
135	210	226	213	210	215	201	74	212	190	120	110	136	222	198	218	218	182	238	140	166	124	132	90	109	200	189	160	190	192	190	82	91	71	152	51	112
150	182	214	220	202	224	219	54	192	206	105	78	128	205	220	218	214	198	242	130	124	123	98	68	111	226	189	177	232	195	204	58	58	102	117	50	82
165	168	234	246	206	224	230	38	142	201	82	80	125	218	191	230	198	173	233	129	76	56	66	58	82	202	222	186	226	204	218	98	48	104	106	74	60
180	174	260	250	210	243	216	66	182	162	96	62	120	220	222	220	250	178	234	164	65	72	74	34	70	197	208	188	228	186	216	124	46	120	80	62	41
195	188	237	252	212	235	220	40	144	196	30	72	64	200	206	258	211	168	250	92	61	64	76	58	49	236	202	196	198	208	228	102	17	90	62	73	58
210	173	240	238	210	214	191	56	167	170	29	93	86	174	194	223	190	178	239	100	116	113	54	75	76	196	191	196	198	217	226	74	4	104	67	69	53
225	180	256	215	198	202	204	73	178	176	70	93	78	194	184	225	176	169	230	139	86	114	76	119	82	236	214	212	220	214	222	75	6	90	70	44	58
240	178	246	245	205	212	178	72	156	182	92	98	74	202	194	201	181	125	209	89	119	100	104	82	77	246	230	228	228	232	210	52	0	56	48	55	62
255	190	230	254	232	206	168	99	162	149	105	96	92	220	204	226	157	146	243	98	102	100	100	82	64	220	248	230	266	244	238	24	0	46	32	38	34
270	212	251	210	228	194	176	104	117	110	82	94	94	197	224	200	202	192	230	80	86	70	100	78	76	226	222	210	268	238	207	2	0	40	5	30	8
285	235	211	196	238	210	187	76	98	102	65	73	68	194	238	188	202	174	230	72	86	67	92	68	104	218	237	226	250	248	213	0	0	36	6	38	0
300	163	224	200	213	176	164	68	100	77	69	78	58	189	242	168	208	201	251	40	89	50	66	56	114	200	210	223	266	246	208	0	0	34	2	3	8
Habituation
Well	A1	B1	C1	D1	E1	F1	A3	B3	C3	D3	E3	F3	A7	B7	C7	D7	E7	F7	A9	B9	C9	D9	E9	F9	A10	B10	C10	D10	E10	F10	A12	B12	C12	D12	E12	F12
Group/Time[m]	000_N2 king	000_N2 king	000_N2 king	000_N2 king	000_N2 king	000_N2 king	002_N2 [1/10]pao	002_N2 [1/10]pao	002_N2 [1/10]pao	002_N2 [1/10]pao	002_N2 [1/10]pao	002_N2 [1/10]pao	006_mq130 king	006_mq130 king	006_mq130 king	006_mq130 king	006_mq130 king	006_mq130 king	008_mq130 1/10 pao	008_mq130 1/10 pao	008_mq130 1/10 pao	008_mq130 1/10 pao	008_mq130 1/10 pao	008_mq130 1/10 pao	009_kynu king	009_kynu king	009_kynu king	009_kynu king	009_kynu king	009_kynu king	011_kynu 1/10 pao	011_kynu 1/10 pao	011_kynu 1/10 pao	011_kynu 1/10 pao	011_kynu 1/10 pao	011_kynu 1/10 pao
15	162	137	198	282	215	230	192	244	178	218	204	187	180	168	152	170	146	202	195	220	198	204	163	160	172	167	182	198	167	158	190	215	192	206	187	206
30	168	140	174	262	189	216	176	240	177	148	219	182	140	144	147	198	151	185	172	218	204	191	153	138	164	152	143	192	139	164	174	182	180	219	192	159
Counts/habituation
Group/Time[m]	000_N2 king	000_N2 king	000_N2 king	000_N2 king	000_N2 king	000_N2 king	002_N2 [1/10]pao	002_N2 [1/10]pao	002_N2 [1/10]pao	002_N2 [1/10]pao	002_N2 [1/10]pao	002_N2 [1/10]pao	006_mq130 king	006_mq130 king	006_mq130 king	006_mq130 king	006_mq130 king	006_mq130 king	008_mq130 1/10 pao	008_mq130 1/10 pao	008_mq130 1/10 pao	008_mq130 1/10 pao	008_mq130 1/10 pao	008_mq130 1/10 pao	009_kynu king	009_kynu king	009_kynu king	009_kynu king	009_kynu king	009_kynu king	011_kynu 1/10 pao	011_kynu 1/10 pao	011_kynu 1/10 pao	011_kynu 1/10 pao	011_kynu 1/10 pao	011_kynu 1/10 pao
15	1.14286	1.55714	1.21264	0.706107	1.16402	0.976852	1.10227	0.908333	1.22034	1.39189	0.986301	1.08791	1.62857	1.33333	1.45578	1.09596	1.42384	1.35135	1.36047	1.16514	1.22549	1.35079	1.34641	1.42029	1.47143	1.48611	1.36735	1.18182	1.3245	1.16757	1.2069	1.04396	1.41111	0.821918	1.26562	1.44654
30	1.09524	1.57143	1.27586	0.656489	1.12698	0.865741	0.818182	0.816667	1.18644	1.43243	0.894977	1.23077	1.35714	1.42361	1.41497	1.03535	1.5894	1.35135	1.18605	0.990826	1.36765	1.27749	1.36601	1.36232	1.37143	1.36111	1.22449	1.0202	1.27152	1.27027	0.793103	0.642857	0.861111	0.607306	0.9375	1.00629
45	1.20238	1.53571	1.15517	0.793893	1.13228	0.907407	0.721591	0.95	1.29379	1.10811	0.639269	0.901099	1.75714	1.34028	1.54422	0.959596	1.33775	1.28649	1.03488	0.87156	1.01961	1.40838	1.43137	1.42029	1.51429	1.22222	1.47619	1.11616	1.16556	1.18919	0.373563	0.620879	0.922222	0.611872	0.614583	0.955975
60	1.18452	1.71429	1.32759	0.770992	1.12169	0.833333	0.840909	0.9	1.11299	0.837838	0.598174	1.04396	1.45714	1.22222	1.42857	1.0101	1.25166	1.31892	0.94186	1.00917	1.01961	1.15707	1.13725	1.21739	1.44286	1.38889	1.38095	1.07071	1.25828	1.11892	0.586207	0.681319	1.00556	0.534247	0.515625	0.465409
75	1.04762	1.65714	1.18391	0.748092	1.13228	0.694444	0.715909	0.916667	1.25989	0.885135	0.703196	0.934066	1.52857	1.40278	1.44218	1.12121	1.25828	1.25946	0.930233	0.958716	1.11765	1.20419	1.12418	0.934783	1.49286	1.44444	1.32653	1.08081	1.27152	1.05946	0.591954	0.406593	0.777778	0.703196	0.489583	0.534591
90	1.17857	1.44286	1.18391	0.78626	1.04762	0.953704	0.681818	0.9375	1.19774	0.72973	0.716895	0.736264	1.48571	1.1875	1.46259	1.07576	1.3245	1.31351	0.906977	0.908257	1.06863	1.1466	0.849673	1.27536	1.36429	1.4375	1.36054	0.964646	1.2649	1.15135	0.385057	0.296703	1.00556	0.648402	0.520833	0.591195
105	1.1369	1.64286	1.0977	0.80916	1.1746	0.800926	0.75	0.920833	1.18644	0.72973	0.712329	0.758242	1.48571	1.31944	1.43537	1.17172	1.27152	1.16216	0.953488	0.90367	0.901961	0.895288	1.17647	1.02899	1.67857	1.40972	1.22449	1.13636	1.46358	1.06486	0.413793	0.318681	0.911111	0.634703	0.479167	0.490566
120	0.982143	1.67857	1.26437	0.709924	1.04762	0.851852	0.590909	0.916667	1.20904	0.621622	0.547945	0.813187	1.60714	1.45139	1.48299	1.22727	1.30464	1.22162	0.953488	0.958716	0.676471	0.73822	0.915033	0.724638	1.64286	1.29167	1.42857	1.08586	1.23179	1.13514	0.402299	0.274725	0.783333	0.621005	0.322917	0.484277
135	1.25	1.61429	1.22414	0.801527	1.13757	0.930556	0.420455	0.883333	1.07345	0.810811	0.502283	0.747253	1.58571	1.375	1.48299	1.10101	1.2053	1.28649	0.813953	0.761468	0.607843	0.691099	0.588235	0.789855	1.42857	1.3125	1.08844	0.959596	1.27152	1.02703	0.471264	0.5	0.394444	0.694064	0.265625	0.704403
150	1.08333	1.52857	1.26437	0.770992	1.18519	1.01389	0.306818	0.8	1.16384	0.709459	0.356164	0.703297	1.46429	1.52778	1.48299	1.08081	1.31126	1.30811	0.755814	0.568807	0.602941	0.513089	0.444444	0.804348	1.61429	1.3125	1.20408	1.17172	1.29139	1.1027	0.333333	0.318681	0.566667	0.534247	0.260417	0.515723
165	1	1.67143	1.41379	0.78626	1.18519	1.06481	0.215909	0.591667	1.13559	0.554054	0.365297	0.686813	1.55714	1.32639	1.56463	1	1.1457	1.25946	0.75	0.348624	0.27451	0.34555	0.379085	0.594203	1.44286	1.54167	1.26531	1.14141	1.35099	1.17838	0.563218	0.263736	0.577778	0.484018	0.385417	0.377358
180	1.03571	1.85714	1.43678	0.801527	1.28571	1	0.375	0.758333	0.915254	0.648649	0.283105	0.659341	1.57143	1.54167	1.4966	1.26263	1.17881	1.26486	0.953488	0.298165	0.352941	0.387435	0.222222	0.507246	1.40714	1.44444	1.27891	1.15152	1.23179	1.16757	0.712644	0.252747	0.666667	0.365297	0.322917	0.257862
195	1.11905	1.69286	1.44828	0.80916	1.24339	1.01852	0.227273	0.6	1.10734	0.202703	0.328767	0.351648	1.42857	1.43056	1.7551	1.06566	1.11258	1.35135	0.534884	0.279817	0.313725	0.397906	0.379085	0.355072	1.68571	1.40278	1.33333	1	1.37748	1.23243	0.586207	0.0934066	0.5	0.283105	0.380208	0.36478
210	1.02976	1.71429	1.36782	0.801527	1.13228	0.884259	0.318182	0.695833	0.960452	0.195946	0.424658	0.472527	1.24286	1.34722	1.51701	0.959596	1.17881	1.29189	0.581395	0.53211	0.553922	0.282723	0.490196	0.550725	1.4	1.32639	1.33333	1	1.43709	1.22162	0.425287	0.021978	0.577778	0.305936	0.359375	0.333333
225	1.07143	1.82857	1.23563	0.755725	1.06878	0.944444	0.414773	0.741667	0.99435	0.472973	0.424658	0.428571	1.38571	1.27778	1.53061	0.888889	1.11921	1.24324	0.80814	0.394495	0.558824	0.397906	0.777778	0.594203	1.68571	1.48611	1.44218	1.11111	1.41722	1.2	0.431034	0.032967	0.5	0.319635	0.229167	0.36478
240	1.05952	1.75714	1.40805	0.782443	1.12169	0.824074	0.409091	0.65	1.02825	0.621622	0.447489	0.406593	1.44286	1.34722	1.36735	0.914141	0.827815	1.12973	0.517442	0.545872	0.490196	0.544503	0.535948	0.557971	1.75714	1.59722	1.55102	1.15152	1.53642	1.13514	0.298851	0	0.311111	0.219178	0.286458	0.389937
255	1.13095	1.64286	1.45977	0.885496	1.08995	0.777778	0.5625	0.675	0.841808	0.709459	0.438356	0.505495	1.57143	1.41667	1.53741	0.792929	0.966887	1.31351	0.569767	0.46789	0.490196	0.52356	0.535948	0.463768	1.57143	1.72222	1.56463	1.34343	1.61589	1.28649	0.137931	0	0.255556	0.146119	0.197917	0.213836
270	1.2619	1.79286	1.2069	0.870229	1.02646	0.814815	0.590909	0.4875	0.621469	0.554054	0.429224	0.516484	1.40714	1.55556	1.36054	1.0202	1.27152	1.24324	0.465116	0.394495	0.343137	0.52356	0.509804	0.550725	1.61429	1.54167	1.42857	1.35354	1.57616	1.11892	0.0114943	0	0.222222	0.0228311	0.15625	0.0503145
285	1.39881	1.50714	1.12644	0.908397	1.11111	0.865741	0.431818	0.408333	0.576271	0.439189	0.333333	0.373626	1.38571	1.65278	1.27891	1.0202	1.15232	1.24324	0.418605	0.394495	0.328431	0.481675	0.444444	0.753623	1.55714	1.64583	1.53741	1.26263	1.64238	1.15135	0	0	0.2	0.0273973	0.197917	0
300	0.970238	1.6	1.14943	0.812977	0.931217	0.759259	0.386364	0.416667	0.435028	0.466216	0.356164	0.318681	1.35	1.68056	1.14286	1.05051	1.33113	1.35676	0.232558	0.408257	0.245098	0.34555	0.366013	0.826087	1.42857	1.45833	1.51701	1.34343	1.62914	1.12432	0	0	0.188889	0.00913242	0.015625	0.0503145
Group/Time[m]	N2 control SD	N2 1,5 mM SD	N2 4,5 mM SD	guco 2 control SD	guco 2 1,5 mM SD	guco 2 4,5 mM SD
15
30
45
60
75
90
105
120
135
150
165
180
195
210
225
240
255
270
285
300
315
330
345
360
375
390
405
420
435
450
465
480
495
510
525
540
555
570
585
600
615
630
645
660
675
690
705
720
735
750
765
780
795
810
825
840
855
870
885
900

## Sheet: kynu-1 05 13 2022
Counts
Well	A1	B1	C1	D1	E1	F1	A3	B3	C3	D3	E3	F3	A4	B4	C4	D4	E4	F4	A6	B6	C6	D6	E6	F6
Group/Time[m]	000_N2 king	000_N2 king	000_N2 king	000_N2 king	000_N2 king	000_N2 king	002_N2 1/10 pao	002_N2 1/10 pao	002_N2 1/10 pao	002_N2 1/10 pao	002_N2 1/10 pao	002_N2 1/10 pao	003_kynu king	003_kynu king	003_kynu king	003_kynu king	003_kynu king	003_kynu king	005_kynu 1/10 pao	005_kynu 1/10 pao	005_kynu 1/10 pao	005_kynu 1/10 pao	005_kynu 1/10 pao	005_kynu 1/10 pao
15	292	280	248	226	287	262	208	176	212	188	190	215	262	258	224	262	220	228	146	170	182	185	198	192
30	289	286	241	236	254	265	148	109	143	92	95	102	254	230	248	236	239	246	132	126	107	126	145	154
45	280	266	236	248	252	273	146	160	118	110	95	124	282	246	214	232	228	256	146	108	104	106	114	131
60	284	266	254	230	230	280	108	172	116	122	79	105	262	254	228	258	220	213	137	92	93	78	100	117
75	249	283	238	256	270	267	104	117	120	114	128	124	251	242	216	229	227	232	98	101	86	75	92	94
90	260	256	228	242	250	282	92	117	128	114	98	152	257	252	212	230	215	212	74	90	74	68	64	108
105	260	236	238	248	212	274	146	100	139	148	122	142	248	248	236	232	236	228	110	76	66	84	78	96
120	242	260	245	240	228	267	116	115	106	109	110	102	262	240	232	256	216	219	110	88	38	39	58	61
135	252	252	216	198	225	220	121	128	84	111	115	110	244	240	231	229	214	232	130	78	22	39	36	70
150	217	218	182	196	211	213	146	150	110	108	100	99	248	238	246	253	183	202	114	51	38	14	31	32
165	232	232	184	186	231	208	137	154	101	100	104	98	231	238	255	245	225	215	102	28	20	18	28	30
180	218	222	198	178	192	198	146	162	92	76	92	90	242	247	256	240	225	212	50	3	20	17	14	21
195	224	234	194	194	196	206	118	162	99	78	84	86	220	244	244	248	210	226	70	0	14	22	4	0
210	240	226	198	217	208	228	100	109	86	80	78	92	226	230	222	240	208	256	76	1	8	2	0	7
225	236	230	230	232	209	248	84	92	88	70	72	97	218	224	222	226	220	244	68	6	14	0	0	0
240	246	222	256	210	212	263	139	106	84	70	98	72	195	215	216	242	220	248	62	3	5	0	0	0
255	235	242	242	233	245	240	141	116	76	41	78	80	222	204	224	230	206	224	68	5	12	0	0	0
270	257	246	246	236	210	256	98	100	70	24	73	76	248	216	233	219	222	232	14	4	8	0	0	0
285	278	246	258	260	240	280	92	108	64	40	78	62	220	221	220	242	214	228	8	2	22	0	0	0
300	286	266	261	280	262	292	93	96	38	4	72	72	236	221	246	222	201	237	14	2	3	0	0	0
315	280	278	284	276	280	272	64	66	10	8	47	52	238	193	261	230	212	230	2	6	6	0	0	0
330	271	278	262	297	252	296	73	71	3	1	60	20	230	214	254	230	232	190	0	0	2	0	0	0
345	290	280	264	270	276	291	61	54	4	4	17	39	244	240	209	216	226	219	0	0	0	0	0	0
360	278	286	268	278	267	286	48	52	0	1	8	22	215	236	222	237	246	240	0	0	0	0	0	0
375	258	266	262	298	247	288	42	38	0	0	16	6	222	237	240	218	200	252	0	0	0	0	0	0
390	282	278	267	274	252	270	46	28	0	0	0	22	208	244	220	254	212	205	0	0	0	0	0	0
405	280	276	268	312	280	298	33	26	0	0	4	8	219	237	228	238	212	228	0	0	0	0	0	0
420	284	285	284	300	260	273	30	24	0	0	4	10	160	242	222	244	204	192	0	0	0	0	0	0
435	248	269	252	294	271	264	18	12	0	0	0	4	123	234	198	234	204	222	0	0	0	0	0	0
450	267	256	256	252	228	246	4	10	0	0	0	4	199	214	176	228	222	214	0	0	0	0	0	0
465	276	258	228	237	200	260	12	0	0	0	0	0	198	204	161	198	222	172	0	0	0	0	0	0
480	248	260	217	273	176	260	4	0	0	0	0	0	156	194	174	176	194	166	0	0	0	0	0	0
495	264	267	246	272	156	262	0	0	0	0	0	0	138	234	166	183	162	169	0	0	0	0	0	0
510	251	252	234	230	117	260	0	0	0	0	0	0	110	230	143	152	162	148	0	0	0	0	0	0
525	244	266	204	237	121	232	0	0	0	0	0	0	79	212	160	143	168	188	0	0	0	0	0	0
540	251	254	232	233	86	242	0	0	0	0	0	0	42	209	153	156	168	215	0	0	0	0	0	0
555	264	242	258	203	80	277	0	0	0	0	0	0	68	169	231	148	175	203	0	0	0	0	0	0
570	241	240	272	100	36	250	0	2	0	0	0	0	80	136	254	156	175	204	0	0	0	0	0	0
585	217	235	278	136	71	212	0	0	0	0	0	0	114	203	246	144	139	186	0	0	0	0	0	0
600	186	188	214	160	70	179	0	0	0	0	0	0	122	175	130	132	124	159	0	0	0	0	0	0
615	190	188	173	227	75	114	0	0	0	0	0	0	137	130	89	138	141	150	0	0	0	0	0	0
630	131	206	149	126	94	54	0	0	0	0	0	0	112	131	100	123	173	150	0	0	0	0	0	0
645	189	198	142	120	32	48	0	0	0	0	0	0	106	185	112	104	150	90	0	0	0	0	0	0
660	208	158	183	103	75	92	0	0	0	0	0	0	127	202	123	124	144	102	0	0	0	0	0	0
675	211	202	181	66	99	90	0	0	0	0	0	0	118	166	188	123	136	104	0	0	0	0	0	0
690	212	215	238	156	94	80	0	0	0	0	0	0	94	130	150	114	146	125	0	0	0	0	0	0
705	234	188	233	220	128	155	0	0	0	0	0	0	111	118	144	92	158	136	0	0	0	0	0	0
720	199	117	248	200	159	212	0	0	0	0	0	0	108	127	106	100	142	124	0	0	0	0	0	0
735	226	190	236	182	154	116	0	0	0	0	0	0	120	108	96	111	114	118	0	0	0	0	0	0
750	206	210	237	138	110	113	0	0	0	0	0	0	108	104	88	106	122	100	0	0	0	0	0	0
765	183	201	209	176	136	156	0	0	0	0	0	0	111	94	82	99	98	94	0	0	0	0	0	0
780	211	210	206	162	145	138	0	0	0	0	0	0	92	102	71	102	88	105	0	0	0	0	0	0
795	214	203	198	186	92	156	0	0	0	0	0	0	100	70	84	84	91	86	0	0	0	0	0	0
810	236	162	196	162	130	146	0	0	0	0	0	0	109	59	64	89	85	72	0	0	0	0	0	0
825	192	176	201	143	128	128	0	0	0	0	0	0	102	56	61	76	87	80	0	0	0	0	0	0
840	230	186	202	156	124	104	0	0	0	0	0	0	98	57	39	62	69	78	0	0	0	0	0	0
855	206	205	209	142	114	128	0	0	0	0	0	0	88	46	28	56	69	72	0	0	0	0	0	0
870	186	166	191	146	104	146	0	0	0	0	0	0	80	38	17	47	62	66	0	0	0	0	0	0
885	202	184	206	122	104	119	0	0	0	0	0	0	52	14	14	48	54	63	0	0	0	0	0	0
900	194	160	204	137	102	126	0	0	0	0	0	0	29	0	8	32	56	45	0	0	0	0	0	0
Habituation
Well	A1	B1	C1	D1	E1	F1	A3	B3	C3	D3	E3	F3	A4	B4	C4	D4	E4	F4	A6	B6	C6	D6	E6	F6
Group/Time[m]	000_N2 king	000_N2 king	000_N2 king	000_N2 king	000_N2 king	000_N2 king	002_N2 1/10 pao	002_N2 1/10 pao	002_N2 1/10 pao	002_N2 1/10 pao	002_N2 1/10 pao	002_N2 1/10 pao	003_kynu king	003_kynu king	003_kynu king	003_kynu king	003_kynu king	003_kynu king	005_kynu 1/10 pao	005_kynu 1/10 pao	005_kynu 1/10 pao	005_kynu 1/10 pao	005_kynu 1/10 pao	005_kynu 1/10 pao
15	255	180	223	342	244	204	244	272	224	260	270	310	226	240	258	222	216	207	256	209	241	222	242	259
30	231	170	228	316	224	196	244	255	206	270	258	296	202	226	228	212	196	210	212	203	207	219	248	238
Counts/habituation
Group/Time[m]	000_N2 king	000_N2 king	000_N2 king	000_N2 king	000_N2 king	000_N2 king	002_N2 1/10 pao	002_N2 1/10 pao	002_N2 1/10 pao	002_N2 1/10 pao	002_N2 1/10 pao	002_N2 1/10 pao	003_kynu king	003_kynu king	003_kynu king	003_kynu king	003_kynu king	003_kynu king	005_kynu 1/10 pao	005_kynu 1/10 pao	005_kynu 1/10 pao	005_kynu 1/10 pao	005_kynu 1/10 pao	005_kynu 1/10 pao
15	1.26407	1.64706	1.08772	0.71519	1.28125	1.33673	0.852459	0.690196	1.02913	0.696296	0.736434	0.726351	1.29703	1.14159	0.982456	1.23585	1.12245	1.08571	0.688679	0.837438	0.879227	0.844749	0.798387	0.806723
30	1.25108	1.68235	1.05702	0.746835	1.13393	1.35204	0.606557	0.427451	0.694175	0.340741	0.368217	0.344595	1.25743	1.0177	1.08772	1.11321	1.21939	1.17143	0.622642	0.62069	0.516908	0.575342	0.584677	0.647059
45	1.21212	1.56471	1.03509	0.78481	1.125	1.39286	0.598361	0.627451	0.572816	0.407407	0.368217	0.418919	1.39604	1.0885	0.938596	1.09434	1.16327	1.21905	0.688679	0.53202	0.502415	0.484018	0.459677	0.55042
60	1.22944	1.56471	1.11404	0.727848	1.02679	1.42857	0.442623	0.67451	0.563107	0.451852	0.306202	0.35473	1.29703	1.12389	1	1.21698	1.12245	1.01429	0.646226	0.453202	0.449275	0.356164	0.403226	0.491597
75	1.07792	1.66471	1.04386	0.810127	1.20536	1.36224	0.42623	0.458824	0.582524	0.422222	0.496124	0.418919	1.24257	1.0708	0.947368	1.08019	1.15816	1.10476	0.462264	0.497537	0.415459	0.342466	0.370968	0.394958
90	1.12554	1.50588	1	0.765823	1.11607	1.43878	0.377049	0.458824	0.621359	0.422222	0.379845	0.513514	1.27228	1.11504	0.929825	1.08491	1.09694	1.00952	0.349057	0.44335	0.357488	0.310502	0.258065	0.453782
105	1.12554	1.38824	1.04386	0.78481	0.946429	1.39796	0.598361	0.392157	0.674757	0.548148	0.472868	0.47973	1.22772	1.09735	1.03509	1.09434	1.20408	1.08571	0.518868	0.374384	0.318841	0.383562	0.314516	0.403361
120	1.04762	1.52941	1.07456	0.759494	1.01786	1.36224	0.47541	0.45098	0.514563	0.403704	0.426357	0.344595	1.29703	1.06195	1.01754	1.20755	1.10204	1.04286	0.518868	0.433498	0.183575	0.178082	0.233871	0.256303
135	1.09091	1.48235	0.947368	0.626582	1.00446	1.12245	0.495902	0.501961	0.407767	0.411111	0.445736	0.371622	1.20792	1.06195	1.01316	1.08019	1.09184	1.10476	0.613208	0.384236	0.10628	0.178082	0.145161	0.294118
150	0.939394	1.28235	0.798246	0.620253	0.941964	1.08673	0.598361	0.588235	0.533981	0.4	0.387597	0.334459	1.22772	1.0531	1.07895	1.1934	0.933673	0.961905	0.537736	0.251232	0.183575	0.0639269	0.125	0.134454
165	1.00433	1.36471	0.807018	0.588608	1.03125	1.06122	0.561475	0.603922	0.490291	0.37037	0.403101	0.331081	1.14356	1.0531	1.11842	1.15566	1.14796	1.02381	0.481132	0.137931	0.0966184	0.0821918	0.112903	0.12605
180	0.943723	1.30588	0.868421	0.563291	0.857143	1.0102	0.598361	0.635294	0.446602	0.281481	0.356589	0.304054	1.19802	1.09292	1.12281	1.13208	1.14796	1.00952	0.235849	0.0147783	0.0966184	0.0776256	0.0564516	0.0882353
195	0.969697	1.37647	0.850877	0.613924	0.875	1.05102	0.483607	0.635294	0.480583	0.288889	0.325581	0.290541	1.08911	1.07965	1.07018	1.16981	1.07143	1.07619	0.330189	0	0.0676329	0.100457	0.016129	0
210	1.03896	1.32941	0.868421	0.686709	0.928571	1.16327	0.409836	0.427451	0.417476	0.296296	0.302326	0.310811	1.11881	1.0177	0.973684	1.13208	1.06122	1.21905	0.358491	0.00492611	0.0386473	0.00913242	0	0.0294118
225	1.02165	1.35294	1.00877	0.734177	0.933036	1.26531	0.344262	0.360784	0.427184	0.259259	0.27907	0.327703	1.07921	0.99115	0.973684	1.06604	1.12245	1.1619	0.320755	0.0295567	0.0676329	0	0	0
240	1.06494	1.30588	1.12281	0.664557	0.946429	1.34184	0.569672	0.415686	0.407767	0.259259	0.379845	0.243243	0.965347	0.951327	0.947368	1.14151	1.12245	1.18095	0.292453	0.0147783	0.0241546	0	0	0
255	1.01732	1.42353	1.0614	0.737342	1.09375	1.22449	0.577869	0.454902	0.368932	0.151852	0.302326	0.27027	1.09901	0.902655	0.982456	1.08491	1.05102	1.06667	0.320755	0.0246305	0.057971	0	0	0
270	1.11255	1.44706	1.07895	0.746835	0.9375	1.30612	0.401639	0.392157	0.339806	0.0888889	0.282946	0.256757	1.22772	0.955752	1.02193	1.03302	1.13265	1.10476	0.0660377	0.0197044	0.0386473	0	0	0
285	1.20346	1.44706	1.13158	0.822785	1.07143	1.42857	0.377049	0.423529	0.31068	0.148148	0.302326	0.209459	1.08911	0.977876	0.964912	1.14151	1.09184	1.08571	0.0377358	0.00985222	0.10628	0	0	0
300	1.2381	1.56471	1.14474	0.886076	1.16964	1.4898	0.381148	0.376471	0.184466	0.0148148	0.27907	0.243243	1.16832	0.977876	1.07895	1.04717	1.02551	1.12857	0.0660377	0.00985222	0.0144928	0	0	0
315	1.21212	1.63529	1.24561	0.873418	1.25	1.38776	0.262295	0.258824	0.0485437	0.0296296	0.182171	0.175676	1.17822	0.853982	1.14474	1.08491	1.08163	1.09524	0.00943396	0.0295567	0.0289855	0	0	0
330	1.17316	1.63529	1.14912	0.939873	1.125	1.5102	0.29918	0.278431	0.0145631	0.0037037	0.232558	0.0675676	1.13861	0.946903	1.11404	1.08491	1.18367	0.904762	0	0	0.00966184	0	0	0
345	1.25541	1.64706	1.15789	0.85443	1.23214	1.48469	0.25	0.211765	0.0194175	0.0148148	0.0658915	0.131757	1.20792	1.06195	0.916667	1.01887	1.15306	1.04286	0	0	0	0	0	0
360	1.20346	1.68235	1.17544	0.879747	1.19196	1.45918	0.196721	0.203922	0	0.0037037	0.0310078	0.0743243	1.06436	1.04425	0.973684	1.11792	1.2551	1.14286	0	0	0	0	0	0
375	1.11688	1.56471	1.14912	0.943038	1.10268	1.46939	0.172131	0.14902	0	0	0.0620155	0.0202703	1.09901	1.04867	1.05263	1.0283	1.02041	1.2	0	0	0	0	0	0
390	1.22078	1.63529	1.17105	0.867089	1.125	1.37755	0.188525	0.109804	0	0	0	0.0743243	1.0297	1.07965	0.964912	1.19811	1.08163	0.97619	0	0	0	0	0	0
405	1.21212	1.62353	1.17544	0.987342	1.25	1.52041	0.135246	0.101961	0	0	0.0155039	0.027027	1.08416	1.04867	1	1.12264	1.08163	1.08571	0	0	0	0	0	0
420	1.22944	1.67647	1.24561	0.949367	1.16071	1.39286	0.122951	0.0941176	0	0	0.0155039	0.0337838	0.792079	1.0708	0.973684	1.15094	1.04082	0.914286	0	0	0	0	0	0
435	1.07359	1.58235	1.10526	0.93038	1.20982	1.34694	0.0737705	0.0470588	0	0	0	0.0135135	0.608911	1.0354	0.868421	1.10377	1.04082	1.05714	0	0	0	0	0	0
450	1.15584	1.50588	1.12281	0.797468	1.01786	1.2551	0.0163934	0.0392157	0	0	0	0.0135135	0.985149	0.946903	0.77193	1.07547	1.13265	1.01905	0	0	0	0	0	0
465	1.19481	1.51765	1	0.75	0.892857	1.32653	0.0491803	0	0	0	0	0	0.980198	0.902655	0.70614	0.933962	1.13265	0.819048	0	0	0	0	0	0
480	1.07359	1.52941	0.951754	0.863924	0.785714	1.32653	0.0163934	0	0	0	0	0	0.772277	0.858407	0.763158	0.830189	0.989796	0.790476	0	0	0	0	0	0
495	1.14286	1.57059	1.07895	0.860759	0.696429	1.33673	0	0	0	0	0	0	0.683168	1.0354	0.72807	0.863208	0.826531	0.804762	0	0	0	0	0	0
510	1.08658	1.48235	1.02632	0.727848	0.522321	1.32653	0	0	0	0	0	0	0.544554	1.0177	0.627193	0.716981	0.826531	0.704762	0	0	0	0	0	0
525	1.05628	1.56471	0.894737	0.75	0.540179	1.18367	0	0	0	0	0	0	0.391089	0.938053	0.701754	0.674528	0.857143	0.895238	0	0	0	0	0	0
540	1.08658	1.49412	1.01754	0.737342	0.383929	1.23469	0	0	0	0	0	0	0.207921	0.924779	0.671053	0.735849	0.857143	1.02381	0	0	0	0	0	0
555	1.14286	1.42353	1.13158	0.642405	0.357143	1.41327	0	0	0	0	0	0	0.336634	0.747788	1.01316	0.698113	0.892857	0.966667	0	0	0	0	0	0
570	1.04329	1.41176	1.19298	0.316456	0.160714	1.27551	0	0.00784314	0	0	0	0	0.39604	0.60177	1.11404	0.735849	0.892857	0.971429	0	0	0	0	0	0
585	0.939394	1.38235	1.2193	0.43038	0.316964	1.08163	0	0	0	0	0	0	0.564356	0.89823	1.07895	0.679245	0.709184	0.885714	0	0	0	0	0	0
600	0.805195	1.10588	0.938596	0.506329	0.3125	0.913265	0	0	0	0	0	0	0.60396	0.774336	0.570175	0.622642	0.632653	0.757143	0	0	0	0	0	0
615	0.822511	1.10588	0.758772	0.718354	0.334821	0.581633	0	0	0	0	0	0	0.678218	0.575221	0.390351	0.650943	0.719388	0.714286	0	0	0	0	0	0
630	0.5671	1.21176	0.653509	0.398734	0.419643	0.27551	0	0	0	0	0	0	0.554455	0.579646	0.438596	0.580189	0.882653	0.714286	0	0	0	0	0	0
645	0.818182	1.16471	0.622807	0.379747	0.142857	0.244898	0	0	0	0	0	0	0.524752	0.818584	0.491228	0.490566	0.765306	0.428571	0	0	0	0	0	0
660	0.900433	0.929412	0.802632	0.325949	0.334821	0.469388	0	0	0	0	0	0	0.628713	0.893805	0.539474	0.584906	0.734694	0.485714	0	0	0	0	0	0
675	0.91342	1.18824	0.79386	0.208861	0.441964	0.459184	0	0	0	0	0	0	0.584158	0.734513	0.824561	0.580189	0.693878	0.495238	0	0	0	0	0	0
690	0.917749	1.26471	1.04386	0.493671	0.419643	0.408163	0	0	0	0	0	0	0.465347	0.575221	0.657895	0.537736	0.744898	0.595238	0	0	0	0	0	0
705	1.01299	1.10588	1.02193	0.696203	0.571429	0.790816	0	0	0	0	0	0	0.549505	0.522124	0.631579	0.433962	0.806122	0.647619	0	0	0	0	0	0
720	0.861472	0.688235	1.08772	0.632911	0.709821	1.08163	0	0	0	0	0	0	0.534653	0.561947	0.464912	0.471698	0.72449	0.590476	0	0	0	0	0	0
735	0.978355	1.11765	1.03509	0.575949	0.6875	0.591837	0	0	0	0	0	0	0.594059	0.477876	0.421053	0.523585	0.581633	0.561905	0	0	0	0	0	0
750	0.891775	1.23529	1.03947	0.436709	0.491071	0.576531	0	0	0	0	0	0	0.534653	0.460177	0.385965	0.5	0.622449	0.47619	0	0	0	0	0	0
765	0.792208	1.18235	0.916667	0.556962	0.607143	0.795918	0	0	0	0	0	0	0.549505	0.415929	0.359649	0.466981	0.5	0.447619	0	0	0	0	0	0
780	0.91342	1.23529	0.903509	0.512658	0.647321	0.704082	0	0	0	0	0	0	0.455446	0.451327	0.311404	0.481132	0.44898	0.5	0	0	0	0	0	0
795	0.926407	1.19412	0.868421	0.588608	0.410714	0.795918	0	0	0	0	0	0	0.49505	0.309735	0.368421	0.396226	0.464286	0.409524	0	0	0	0	0	0
810	1.02165	0.952941	0.859649	0.512658	0.580357	0.744898	0	0	0	0	0	0	0.539604	0.261062	0.280702	0.419811	0.433673	0.342857	0	0	0	0	0	0
825	0.831169	1.03529	0.881579	0.452532	0.571429	0.653061	0	0	0	0	0	0	0.50495	0.247788	0.267544	0.358491	0.443878	0.380952	0	0	0	0	0	0
840	0.995671	1.09412	0.885965	0.493671	0.553571	0.530612	0	0	0	0	0	0	0.485149	0.252212	0.171053	0.292453	0.352041	0.371429	0	0	0	0	0	0
855	0.891775	1.20588	0.916667	0.449367	0.508929	0.653061	0	0	0	0	0	0	0.435644	0.20354	0.122807	0.264151	0.352041	0.342857	0	0	0	0	0	0
870	0.805195	0.976471	0.837719	0.462025	0.464286	0.744898	0	0	0	0	0	0	0.39604	0.168142	0.0745614	0.221698	0.316327	0.314286	0	0	0	0	0	0
885	0.874459	1.08235	0.903509	0.386076	0.464286	0.607143	0	0	0	0	0	0	0.257426	0.0619469	0.0614035	0.226415	0.27551	0.3	0	0	0	0	0	0
900	0.839827	0.941176	0.894737	0.433544	0.455357	0.642857	0	0	0	0	0	0	0.143564	0	0.0350877	0.150943	0.285714	0.214286	0	0	0	0	0	0
Group/Time[m]	N2 control SD	N2 1,5 mM SD	N2 4,5 mM SD	guco 2 control SD	guco 2 1,5 mM SD	guco 2 4,5 mM SD
15
30
45
60
75
90
105
120
135
150
165
180
195
210
225
240
255
270
285
300
315
330
345
360
375
390
405
420
435
450
465
480
495
510
525
540
555
570
585
600
615
630
645
660
675
690
705
720
735
750
765
780
795
810
825
840
855
870
885
900

## Sheet: kynu-1 06 03 2022
Counts
Well	A1	B1	C1	D1	E1	F1	A3	B3	C3	D3	E3	F3	A4	B4	C4	D4	E4	F4	A6	B6	C6	D6	E6	F6
Group/Time[m]	000_N2 king	000_N2 king	000_N2 king	000_N2 king	000_N2 king	000_N2 king	002_N2 1/10 PAO1	002_N2 1/10 PAO1	002_N2 1/10 PAO1	002_N2 1/10 PAO1	002_N2 1/10 PAO1	002_N2 1/10 PAO1	003_kynu king	003_kynu king	003_kynu king	003_kynu king	003_kynu king	003_kynu king	005_kynu 1/10 PAO1	005_kynu 1/10 PAO1	005_kynu 1/10 PAO1	005_kynu 1/10 PAO1	005_kynu 1/10 PAO1	005_kynu 1/10 PAO1
15	210	262	268	206	226	225	150	168	103	175	170	146	201	232	217	214	202	218	152	176	169	188	174	190
30	239	266	278	230	207	208	61	194	50	91	214	86	234	244	227	226	234	196	72	140	122	160	23	100
45	221	226	268	218	220	224	23	42	90	70	209	2	225	238	226	231	249	202	17	142	92	124	8	63
60	222	242	236	246	230	195	14	52	110	36	259	0	218	226	230	234	223	223	28	145	74	113	6	47
75	232	230	262	244	229	212	17	54	124	53	226	11	205	216	226	235	213	230	18	151	110	182	20	74
90	215	247	246	224	211	214	3	40	172	74	206	28	208	220	238	214	212	270	20	158	118	176	23	56
105	208	253	268	229	200	214	36	4	146	44	152	12	228	255	223	206	190	217	24	160	137	171	46	60
120	204	227	257	212	191	195	13	22	136	28	136	26	198	238	198	240	210	204	48	130	104	177	34	13
135	223	224	250	206	201	210	8	26	77	3	132	16	204	240	208	190	206	227	28	99	60	150	32	30
150	210	209	263	184	202	218	31	23	74	16	121	30	201	223	202	182	192	204	40	82	78	152	19	40
165	144	206	226	188	170	206	12	58	49	34	182	4	193	204	202	202	181	234	60	101	71	162	30	73
180	132	188	228	169	180	182	44	77	56	34	148	6	216	204	202	176	218	232	48	118	48	140	49	62
195	151	156	185	156	146	183	58	67	45	24	90	30	194	208	222	188	201	242	53	100	68	106	70	58
210	135	153	178	158	136	186	64	66	40	38	64	31	158	224	188	220	202	214	70	83	88	102	94	76
225	179	133	182	186	130	190	81	96	78	72	86	44	168	210	196	178	192	215	76	74	62	76	90	54
240	192	137	176	178	114	187	78	82	108	78	100	58	192	263	196	201	204	208	70	72	74	68	70	95
255	168	189	185	229	132	198	77	58	84	104	94	92	183	268	188	203	194	177	56	48	54	59	62	94
270	198	191	192	215	171	189	66	64	64	94	82	84	151	271	202	218	228	194	58	57	45	42	45	68
285	196	198	234	186	198	184	52	68	44	90	90	90	148	244	198	208	214	178	51	44	26	27	46	52
300	178	204	183	188	200	220	58	56	52	62	64	68	123	216	216	197	206	163	30	16	4	28	27	25
315	215	244	218	234	216	232	21	44	50	62	62	46	130	260	216	194	204	158	0	6	0	19	18	25
330	219	240	222	219	175	224	18	38	38	52	28	47	120	232	233	190	200	137	0	3	4	5	3	17
345	194	244	233	246	238	212	23	26	33	36	42	26	155	236	232	190	192	152	0	0	2	1	0	8
360	187	248	264	268	240	251	8	24	20	34	38	26	153	248	232	214	224	136	0	0	0	0	0	10
375	181	246	248	276	226	248	6	0	27	29	31	36	118	241	231	230	202	173	0	0	0	0	0	0
390	182	260	239	286	241	220	6	4	4	24	22	22	138	235	242	192	239	146	0	0	0	0	0	0
405	188	238	246	304	250	218	8	0	6	8	15	14	142	219	242	198	234	162	0	0	0	0	0	0
420	192	225	273	274	244	217	2	2	6	2	7	15	166	214	228	218	200	168	0	0	0	0	0	0
435	176	229	242	284	217	204	0	1	0	0	1	4	204	196	238	226	212	219	0	0	0	0	0	0
450	193	234	223	230	244	211	0	0	0	0	2	2	178	217	228	234	201	182	0	0	0	0	0	0
465	194	231	234	260	226	196	0	0	2	0	0	0	186	206	199	229	208	186	0	0	0	0	0	0
480	164	250	260	260	222	182	0	0	2	0	0	0	156	217	220	189	212	212	0	0	0	0	1	0
495	170	242	205	224	198	198	0	0	0	0	0	0	230	218	196	215	204	187	0	0	0	0	0	0
510	194	250	231	236	193	210	0	0	0	0	0	0	192	162	214	222	193	190	0	0	0	0	0	0
525	167	248	242	187	210	176	0	0	0	0	0	0	171	187	186	206	186	210	0	0	0	0	0	0
540	164	247	252	228	220	182	0	0	0	0	0	0	168	205	200	217	163	144	0	0	0	0	0	0
555	176	240	211	232	208	188	0	0	0	0	0	0	206	244	168	176	156	190	0	0	0	0	0	0
570	200	210	252	270	248	204	0	0	0	0	0	0	209	206	184	220	146	176	0	0	0	0	0	0
585	175	200	245	256	256	186	0	0	0	0	0	0	218	228	164	196	169	168	0	0	0	0	0	0
600	197	180	231	273	271	176	0	0	0	0	0	0	254	227	166	216	181	154	0	0	0	0	0	0
615	199	174	254	254	260	192	0	0	0	0	0	0	218	236	142	207	175	180	0	0	0	0	0	0
630	199	180	236	278	266	177	0	0	0	0	0	0	238	214	146	190	174	196	0	0	0	0	0	0
645	206	164	260	255	249	190	0	0	0	0	0	0	234	198	154	174	154	172	0	0	0	0	0	0
660	187	168	240	277	253	162	0	0	0	0	0	0	225	168	148	183	169	174	0	0	0	0	0	0
675	168	167	222	232	232	190	0	0	0	0	0	0	223	228	140	172	140	175	0	0	0	0	0	0
690	122	140	226	224	225	154	0	0	0	0	0	0	196	198	135	164	134	190	0	0	0	0	0	0
705	65	152	244	202	196	154	0	0	0	0	0	0	92	167	148	140	137	182	0	0	0	0	0	0
720	108	209	244	244	246	174	0	0	0	0	0	0	104	140	148	110	128	162	0	0	0	0	0	0
735	153	186	232	254	238	211	0	0	0	0	0	0	76	119	126	122	118	179	0	0	0	0	0	0
750	163	167	236	278	244	138	0	0	0	0	0	0	86	130	146	110	108	186	0	0	0	0	0	0
765	154	141	284	172	242	150	0	0	0	0	0	0	122	164	114	124	105	178	0	0	0	0	0	0
780	99	131	267	127	298	156	0	0	0	0	0	0	125	128	126	134	120	188	0	0	0	0	0	0
795	114	126	284	130	276	148	0	0	0	0	0	0	120	118	140	122	98	176	0	0	0	0	0	0
810	112	187	242	140	281	166	0	0	0	0	0	0	104	132	130	90	109	130	0	0	0	0	0	0
825	102	184	266	108	278	210	0	0	0	0	0	0	196	150	118	105	107	168	0	0	0	0	0	0
840	103	148	257	88	280	203	0	0	0	0	0	0	231	152	118	35	74	116	0	0	0	0	0	0
855	73	160	230	94	262	171	0	0	0	0	0	0	123	166	110	68	57	126	0	0	0	0	0	0
870	100	170	188	89	273	168	0	0	0	0	0	0	125	152	140	81	54	136	0	0	0	0	0	0
885	102	125	150	116	262	148	0	0	0	0	0	0	103	128	149	82	43	115	0	0	0	0	0	0
900	54	161	166	132	232	142	0	0	0	0	0	0	96	99	60	109	20	118	0	0	0	0	0	0
Habituation
Well	A1	B1	C1	D1	E1	F1	A3	B3	C3	D3	E3	F3	A4	B4	C4	D4	E4	F4	A6	B6	C6	D6	E6	F6
Group/Time[m]	000_N2 king	000_N2 king	000_N2 king	000_N2 king	000_N2 king	000_N2 king	002_N2 1/10 PAO1	002_N2 1/10 PAO1	002_N2 1/10 PAO1	002_N2 1/10 PAO1	002_N2 1/10 PAO1	002_N2 1/10 PAO1	003_kynu king	003_kynu king	003_kynu king	003_kynu king	003_kynu king	003_kynu king	005_kynu 1/10 PAO1	005_kynu 1/10 PAO1	005_kynu 1/10 PAO1	005_kynu 1/10 PAO1	005_kynu 1/10 PAO1	005_kynu 1/10 PAO1
15	209	204	229	266	240	250	213	121	194	246	226	154	184	159	198	200	164	194	164	196	195	166	206	212
30	203	214	194	248	223	256	204	220	194	260	226	152	192	196	184	203	175	194	192	216	184	188	208	208
Counts/habituation
Group/Time[m]	000_N2 king	000_N2 king	000_N2 king	000_N2 king	000_N2 king	000_N2 king	002_N2 1/10 PAO1	002_N2 1/10 PAO1	002_N2 1/10 PAO1	002_N2 1/10 PAO1	002_N2 1/10 PAO1	002_N2 1/10 PAO1	003_kynu king	003_kynu king	003_kynu king	003_kynu king	003_kynu king	003_kynu king	005_kynu 1/10 PAO1	005_kynu 1/10 PAO1	005_kynu 1/10 PAO1	005_kynu 1/10 PAO1	005_kynu 1/10 PAO1	005_kynu 1/10 PAO1
15	1.03448	1.2243	1.38144	0.830645	1.01345	0.878906	0.735294	0.763636	0.530928	0.673077	0.752212	0.960526	1.04688	1.18367	1.17935	1.05419	1.15429	1.12371	0.791667	0.814815	0.918478	1	0.836538	0.913462
30	1.17734	1.24299	1.43299	0.927419	0.928251	0.8125	0.29902	0.881818	0.257732	0.35	0.946903	0.565789	1.21875	1.2449	1.2337	1.1133	1.33714	1.01031	0.375	0.648148	0.663043	0.851064	0.110577	0.480769
45	1.08867	1.05607	1.38144	0.879032	0.986547	0.875	0.112745	0.190909	0.463918	0.269231	0.924779	0.0131579	1.17188	1.21429	1.22826	1.13793	1.42286	1.04124	0.0885417	0.657407	0.5	0.659574	0.0384615	0.302885
60	1.0936	1.13084	1.21649	0.991935	1.03139	0.761719	0.0686275	0.236364	0.56701	0.138462	1.14602	0	1.13542	1.15306	1.25	1.15271	1.27429	1.14948	0.145833	0.671296	0.402174	0.601064	0.0288462	0.225962
75	1.14286	1.07477	1.35052	0.983871	1.02691	0.828125	0.0833333	0.245455	0.639175	0.203846	1	0.0723684	1.06771	1.10204	1.22826	1.15764	1.21714	1.18557	0.09375	0.699074	0.597826	0.968085	0.0961538	0.355769
90	1.05911	1.15421	1.26804	0.903226	0.946188	0.835938	0.0147059	0.181818	0.886598	0.284615	0.911504	0.184211	1.08333	1.12245	1.29348	1.05419	1.21143	1.39175	0.104167	0.731481	0.641304	0.93617	0.110577	0.269231
105	1.02463	1.18224	1.38144	0.923387	0.896861	0.835938	0.176471	0.0181818	0.752577	0.169231	0.672566	0.0789474	1.1875	1.30102	1.21196	1.01478	1.08571	1.11856	0.125	0.740741	0.744565	0.909574	0.221154	0.288462
120	1.00493	1.06075	1.32474	0.854839	0.856502	0.761719	0.0637255	0.1	0.701031	0.107692	0.60177	0.171053	1.03125	1.21429	1.07609	1.18227	1.2	1.05155	0.25	0.601852	0.565217	0.941489	0.163462	0.0625
135	1.09852	1.04673	1.28866	0.830645	0.901345	0.820312	0.0392157	0.118182	0.396907	0.0115385	0.584071	0.105263	1.0625	1.22449	1.13043	0.935961	1.17714	1.1701	0.145833	0.458333	0.326087	0.797872	0.153846	0.144231
150	1.03448	0.976636	1.35567	0.741935	0.90583	0.851562	0.151961	0.104545	0.381443	0.0615385	0.535398	0.197368	1.04688	1.13776	1.09783	0.896552	1.09714	1.05155	0.208333	0.37963	0.423913	0.808511	0.0913462	0.192308
165	0.70936	0.962617	1.16495	0.758065	0.762332	0.804688	0.0588235	0.263636	0.252577	0.130769	0.80531	0.0263158	1.00521	1.04082	1.09783	0.995074	1.03429	1.20619	0.3125	0.467593	0.38587	0.861702	0.144231	0.350962
180	0.650246	0.878505	1.17526	0.681452	0.807175	0.710938	0.215686	0.35	0.28866	0.130769	0.654867	0.0394737	1.125	1.04082	1.09783	0.866995	1.24571	1.19588	0.25	0.546296	0.26087	0.744681	0.235577	0.298077
195	0.743842	0.728972	0.953608	0.629032	0.654709	0.714844	0.284314	0.304545	0.231959	0.0923077	0.39823	0.197368	1.01042	1.06122	1.20652	0.926108	1.14857	1.24742	0.276042	0.462963	0.369565	0.56383	0.336538	0.278846
210	0.665025	0.714953	0.917526	0.637097	0.609865	0.726562	0.313725	0.3	0.206186	0.146154	0.283186	0.203947	0.822917	1.14286	1.02174	1.08374	1.15429	1.10309	0.364583	0.384259	0.478261	0.542553	0.451923	0.365385
225	0.881773	0.621495	0.938144	0.75	0.58296	0.742188	0.397059	0.436364	0.402062	0.276923	0.380531	0.289474	0.875	1.07143	1.06522	0.876847	1.09714	1.10825	0.395833	0.342593	0.336957	0.404255	0.432692	0.259615
240	0.945813	0.640187	0.907216	0.717742	0.511211	0.730469	0.382353	0.372727	0.556701	0.3	0.442478	0.381579	1	1.34184	1.06522	0.990148	1.16571	1.07216	0.364583	0.333333	0.402174	0.361702	0.336538	0.456731
255	0.827586	0.883178	0.953608	0.923387	0.591928	0.773438	0.377451	0.263636	0.43299	0.4	0.415929	0.605263	0.953125	1.36735	1.02174	1	1.10857	0.912371	0.291667	0.222222	0.293478	0.31383	0.298077	0.451923
270	0.975369	0.892523	0.989691	0.866935	0.766816	0.738281	0.323529	0.290909	0.329897	0.361538	0.362832	0.552632	0.786458	1.38265	1.09783	1.07389	1.30286	1	0.302083	0.263889	0.244565	0.223404	0.216346	0.326923
285	0.965517	0.925234	1.20619	0.75	0.887892	0.71875	0.254902	0.309091	0.226804	0.346154	0.39823	0.592105	0.770833	1.2449	1.07609	1.02463	1.22286	0.917526	0.265625	0.203704	0.141304	0.143617	0.221154	0.25
300	0.876847	0.953271	0.943299	0.758065	0.896861	0.859375	0.284314	0.254545	0.268041	0.238462	0.283186	0.447368	0.640625	1.10204	1.17391	0.970443	1.17714	0.840206	0.15625	0.0740741	0.0217391	0.148936	0.129808	0.120192
315	1.05911	1.14019	1.12371	0.943548	0.96861	0.90625	0.102941	0.2	0.257732	0.238462	0.274336	0.302632	0.677083	1.32653	1.17391	0.955665	1.16571	0.814433	0	0.0277778	0	0.101064	0.0865385	0.120192
330	1.07882	1.1215	1.14433	0.883065	0.784753	0.875	0.0882353	0.172727	0.195876	0.2	0.123894	0.309211	0.625	1.18367	1.2663	0.935961	1.14286	0.706186	0	0.0138889	0.0217391	0.0265957	0.0144231	0.0817308
345	0.955665	1.14019	1.20103	0.991935	1.06726	0.828125	0.112745	0.118182	0.170103	0.138462	0.185841	0.171053	0.807292	1.20408	1.26087	0.935961	1.09714	0.783505	0	0	0.0108696	0.00531915	0	0.0384615
360	0.921182	1.15888	1.36082	1.08065	1.07623	0.980469	0.0392157	0.109091	0.103093	0.130769	0.168142	0.171053	0.796875	1.26531	1.26087	1.05419	1.28	0.701031	0	0	0	0	0	0.0480769
375	0.891626	1.14953	1.27835	1.1129	1.01345	0.96875	0.0294118	0	0.139175	0.111538	0.137168	0.236842	0.614583	1.22959	1.25543	1.133	1.15429	0.891753	0	0	0	0	0	0
390	0.896552	1.21495	1.23196	1.15323	1.08072	0.859375	0.0294118	0.0181818	0.0206186	0.0923077	0.0973451	0.144737	0.71875	1.19898	1.31522	0.945813	1.36571	0.752577	0	0	0	0	0	0
405	0.926108	1.11215	1.26804	1.22581	1.12108	0.851562	0.0392157	0	0.0309278	0.0307692	0.0663717	0.0921053	0.739583	1.11735	1.31522	0.975369	1.33714	0.835052	0	0	0	0	0	0
420	0.945813	1.0514	1.40722	1.10484	1.09417	0.847656	0.00980392	0.00909091	0.0309278	0.00769231	0.0309735	0.0986842	0.864583	1.09184	1.23913	1.07389	1.14286	0.865979	0	0	0	0	0	0
435	0.866995	1.07009	1.24742	1.14516	0.973094	0.796875	0	0.00454545	0	0	0.00442478	0.0263158	1.0625	1	1.29348	1.1133	1.21143	1.12887	0	0	0	0	0	0
450	0.950739	1.09346	1.14948	0.927419	1.09417	0.824219	0	0	0	0	0.00884956	0.0131579	0.927083	1.10714	1.23913	1.15271	1.14857	0.938144	0	0	0	0	0	0
465	0.955665	1.07944	1.20619	1.04839	1.01345	0.765625	0	0	0.0103093	0	0	0	0.96875	1.05102	1.08152	1.12808	1.18857	0.958763	0	0	0	0	0	0
480	0.807882	1.16822	1.34021	1.04839	0.995516	0.710938	0	0	0.0103093	0	0	0	0.8125	1.10714	1.19565	0.931034	1.21143	1.09278	0	0	0	0	0.00480769	0
495	0.837438	1.13084	1.0567	0.903226	0.887892	0.773438	0	0	0	0	0	0	1.19792	1.11224	1.06522	1.05911	1.16571	0.963918	0	0	0	0	0	0
510	0.955665	1.16822	1.19072	0.951613	0.865471	0.820312	0	0	0	0	0	0	1	0.826531	1.16304	1.0936	1.10286	0.979381	0	0	0	0	0	0
525	0.82266	1.15888	1.24742	0.754032	0.941704	0.6875	0	0	0	0	0	0	0.890625	0.954082	1.01087	1.01478	1.06286	1.08247	0	0	0	0	0	0
540	0.807882	1.15421	1.29897	0.919355	0.986547	0.710938	0	0	0	0	0	0	0.875	1.04592	1.08696	1.06897	0.931429	0.742268	0	0	0	0	0	0
555	0.866995	1.1215	1.08763	0.935484	0.932735	0.734375	0	0	0	0	0	0	1.07292	1.2449	0.913043	0.866995	0.891429	0.979381	0	0	0	0	0	0
570	0.985222	0.981308	1.29897	1.08871	1.11211	0.796875	0	0	0	0	0	0	1.08854	1.05102	1	1.08374	0.834286	0.907216	0	0	0	0	0	0
585	0.862069	0.934579	1.26289	1.03226	1.14798	0.726562	0	0	0	0	0	0	1.13542	1.16327	0.891304	0.965517	0.965714	0.865979	0	0	0	0	0	0
600	0.970443	0.841121	1.19072	1.10081	1.21525	0.6875	0	0	0	0	0	0	1.32292	1.15816	0.902174	1.06404	1.03429	0.793814	0	0	0	0	0	0
615	0.980296	0.813084	1.30928	1.02419	1.16592	0.75	0	0	0	0	0	0	1.13542	1.20408	0.771739	1.0197	1	0.927835	0	0	0	0	0	0
630	0.980296	0.841121	1.21649	1.12097	1.19283	0.691406	0	0	0	0	0	0	1.23958	1.09184	0.793478	0.935961	0.994286	1.01031	0	0	0	0	0	0
645	1.01478	0.766355	1.34021	1.02823	1.11659	0.742188	0	0	0	0	0	0	1.21875	1.0102	0.836957	0.857143	0.88	0.886598	0	0	0	0	0	0
660	0.921182	0.785047	1.23711	1.11694	1.13453	0.632812	0	0	0	0	0	0	1.17188	0.857143	0.804348	0.901478	0.965714	0.896907	0	0	0	0	0	0
675	0.827586	0.780374	1.14433	0.935484	1.04036	0.742188	0	0	0	0	0	0	1.16146	1.16327	0.76087	0.847291	0.8	0.902062	0	0	0	0	0	0
690	0.600985	0.654206	1.16495	0.903226	1.00897	0.601562	0	0	0	0	0	0	1.02083	1.0102	0.733696	0.807882	0.765714	0.979381	0	0	0	0	0	0
705	0.320197	0.71028	1.25773	0.814516	0.878924	0.601562	0	0	0	0	0	0	0.479167	0.852041	0.804348	0.689655	0.782857	0.938144	0	0	0	0	0	0
720	0.53202	0.976636	1.25773	0.983871	1.10314	0.679688	0	0	0	0	0	0	0.541667	0.714286	0.804348	0.541872	0.731429	0.835052	0	0	0	0	0	0
735	0.753695	0.869159	1.19588	1.02419	1.06726	0.824219	0	0	0	0	0	0	0.395833	0.607143	0.684783	0.600985	0.674286	0.92268	0	0	0	0	0	0
750	0.802956	0.780374	1.21649	1.12097	1.09417	0.539062	0	0	0	0	0	0	0.447917	0.663265	0.793478	0.541872	0.617143	0.958763	0	0	0	0	0	0
765	0.758621	0.658879	1.46392	0.693548	1.0852	0.585938	0	0	0	0	0	0	0.635417	0.836735	0.619565	0.610837	0.6	0.917526	0	0	0	0	0	0
780	0.487685	0.61215	1.37629	0.512097	1.33632	0.609375	0	0	0	0	0	0	0.651042	0.653061	0.684783	0.660099	0.685714	0.969072	0	0	0	0	0	0
795	0.561576	0.588785	1.46392	0.524194	1.23767	0.578125	0	0	0	0	0	0	0.625	0.602041	0.76087	0.600985	0.56	0.907216	0	0	0	0	0	0
810	0.551724	0.873832	1.24742	0.564516	1.26009	0.648438	0	0	0	0	0	0	0.541667	0.673469	0.706522	0.44335	0.622857	0.670103	0	0	0	0	0	0
825	0.502463	0.859813	1.37113	0.435484	1.24664	0.820312	0	0	0	0	0	0	1.02083	0.765306	0.641304	0.517241	0.611429	0.865979	0	0	0	0	0	0
840	0.507389	0.691589	1.32474	0.354839	1.25561	0.792969	0	0	0	0	0	0	1.20312	0.77551	0.641304	0.172414	0.422857	0.597938	0	0	0	0	0	0
855	0.359606	0.747664	1.18557	0.379032	1.17489	0.667969	0	0	0	0	0	0	0.640625	0.846939	0.597826	0.334975	0.325714	0.649485	0	0	0	0	0	0
870	0.492611	0.794393	0.969072	0.358871	1.22422	0.65625	0	0	0	0	0	0	0.651042	0.77551	0.76087	0.399015	0.308571	0.701031	0	0	0	0	0	0
885	0.502463	0.584112	0.773196	0.467742	1.17489	0.578125	0	0	0	0	0	0	0.536458	0.653061	0.809783	0.403941	0.245714	0.592784	0	0	0	0	0	0
900	0.26601	0.752336	0.85567	0.532258	1.04036	0.554688	0	0	0	0	0	0	0.5	0.505102	0.326087	0.536946	0.114286	0.608247	0	0	0	0	0	0

## Sheet: kynu-1 07 22 2022
Counts
Well	A1	B1	C1	D1	E1	F1	A2	B2	C2	D2	E2	F2	A4	B4	C4	D4	E4	F4	A5	B5	C5	D5	E5	F5
Group/Time[m]	000_N2 king	000_N2 king	000_N2 king	000_N2 king	000_N2 king	000_N2 king	001_N2 1/10 PAO1	001_N2 1/10 PAO1	001_N2 1/10 PAO1	001_N2 1/10 PAO1	001_N2 1/10 PAO1	001_N2 1/10 PAO1	003_kynu king	003_kynu king	003_kynu king	003_kynu king	003_kynu king	003_kynu king	004_kynu 1/10 PAO1	004_kynu 1/10 PAO1	004_kynu 1/10 PAO1	004_kynu 1/10 PAO1	004_kynu 1/10 PAO1	004_kynu 1/10 PAO1
15	126	170	190	138	135	126	104	168	187	142	222	150	100	119	130	106	158	116	166	175	134	131	184	164
30	160	162	160	172	128	160	118	152	200	156	162	160	85	131	145	116	130	130	152	106	128	128	153	132
45	176	159	162	158	115	136	136	154	170	172	166	148	74	120	128	96	137	98	136	108	116	89	112	96
60	195	124	144	150	121	122	125	118	178	182	152	182	49	94	135	112	96	85	156	114	100	134	86	108
75	222	198	168	144	188	174	136	180	162	166	196	176	41	82	144	90	94	60	106	124	120	124	116	128
90	252	192	220	180	175	168	182	160	152	180	164	162	84	100	98	90	78	102	124	106	114	92	124	96
105	240	222	250	219	219	199	184	182	212	174	172	204	54	82	111	97	82	72	139	54	74	74	72	85
120	250	230	204	202	218	226	210	246	200	226	223	210	94	114	124	64	117	116	167	114	68	146	95	62
135	270	249	205	218	265	176	196	227	246	222	220	213	115	148	170	58	146	106	174	123	69	129	146	119
150	230	256	249	204	242	196	187	272	212	246	228	260	114	172	166	82	198	133	172	104	84	144	124	88
165	255	235	240	208	234	206	208	236	240	243	202	210	105	172	183	89	204	147	158	132	76	164	110	102
180	233	223	240	191	205	210	204	251	182	233	208	200	110	190	182	130	192	144	156	148	88	140	88	115
195	242	243	212	200	239	194	194	252	194	242	180	162	114	169	176	180	206	144	159	102	88	132	70	142
210	262	248	222	191	220	188	152	278	152	223	163	166	140	166	162	158	196	148	120	74	82	156	30	64
225	254	238	231	220	215	168	110	270	141	208	136	164	165	190	176	181	207	152	163	126	80	178	64	24
240	270	234	228	211	252	186	88	249	108	161	193	156	121	202	178	160	232	209	208	116	28	113	108	18
255	276	224	233	186	246	178	58	218	70	126	130	124	126	152	164	152	226	202	221	124	34	110	186	12
270	291	240	215	202	266	200	90	226	89	94	124	89	134	148	180	135	192	165	243	169	48	22	157	24
285	275	221	208	190	222	194	106	170	102	66	157	63	110	158	174	147	228	155	222	156	29	76	162	24
300	314	229	198	213	246	190	126	188	67	98	172	28	120	143	172	157	234	212	161	164	56	78	90	29
315	290	270	237	212	248	168	150	168	61	128	136	70	170	168	197	108	214	140	147	121	90	90	98	46
330	264	262	208	230	248	188	130	158	90	116	88	50	118	162	198	148	228	196	96	64	70	69	62	78
345	298	247	206	254	266	228	118	132	110	106	92	78	130	162	196	174	199	178	118	91	70	79	72	78
360	300	233	222	230	250	232	82	116	82	88	136	62	152	152	226	130	228	160	145	72	68	84	62	54
375	300	220	246	264	275	228	78	92	82	110	96	103	160	170	222	126	206	150	76	54	62	86	44	48
390	296	238	223	276	268	182	102	99	95	93	80	123	188	184	236	138	207	166	76	54	69	42	25	32
405	296	240	196	214	286	217	106	88	84	98	93	112	185	142	253	143	194	204	74	49	38	69	32	28
420	294	232	198	235	259	233	97	108	74	90	116	87	166	128	206	140	220	178	69	49	30	26	29	36
435	304	208	214	255	282	231	92	108	88	94	114	91	176	207	224	124	189	176	69	18	8	12	6	44
450	305	236	228	220	282	250	81	94	77	82	110	86	160	166	194	146	182	148	33	6	4	2	12	34
465	294	241	238	218	246	220	72	88	104	80	102	101	182	138	224	157	198	166	20	0	2	8	6	32
480	268	216	198	200	253	202	86	68	114	59	82	107	180	212	192	158	206	196	7	4	0	0	0	18
495	256	215	218	212	246	232	94	76	95	71	98	113	147	192	248	136	198	201	5	16	0	0	0	10
510	244	184	238	233	228	243	81	65	98	66	102	94	152	204	213	152	196	206	0	0	0	0	0	1
525	247	177	258	204	214	230	54	51	87	38	108	76	166	188	204	143	186	178	0	0	0	0	0	2
540	290	195	212	241	215	180	36	41	78	28	86	81	173	148	176	148	234	178	0	0	0	0	0	3
555	258	178	232	250	176	202	28	29	80	18	56	64	180	174	228	123	224	158	0	0	0	0	0	0
570	246	195	219	248	218	209	26	28	66	14	62	68	146	165	222	142	262	144	0	0	0	0	0	0
585	296	172	252	192	250	222	12	16	63	12	57	70	211	194	228	150	234	160	0	0	0	0	0	0
600	275	172	250	238	248	225	6	4	70	2	58	40	182	208	266	180	208	191	0	0	0	0	0	0
615	296	186	236	293	247	227	0	0	62	0	44	22	160	178	214	208	257	182	0	0	0	0	0	0
630	268	194	223	242	260	230	0	2	40	0	27	24	193	187	198	216	226	205	0	0	0	0	0	0
645	295	216	218	236	284	166	0	0	26	0	42	17	176	216	230	172	226	189	0	0	0	0	0	0
660	285	191	210	228	287	201	0	0	28	0	22	8	172	184	198	164	233	160	0	0	0	0	0	0
675	276	212	219	258	235	217	0	0	12	0	10	2	202	226	250	140	209	197	0	0	0	0	0	0
690	296	187	231	230	222	226	0	2	3	0	14	2	191	209	212	156	224	196	0	0	0	0	0	0
705	301	201	216	260	234	206	0	0	10	0	8	0	182	202	222	137	212	202	0	0	0	0	0	0
720	283	224	240	278	259	190	0	0	2	0	4	0	226	219	206	123	217	143	0	0	0	0	0	0
735	264	230	250	259	242	169	0	0	0	0	0	0	219	242	190	150	228	182	0	0	0	0	0	0
750	278	210	240	258	220	208	0	0	4	0	4	4	178	224	206	132	222	139	0	0	0	0	0	0
765	286	192	248	236	224	198	0	0	0	0	5	0	168	263	176	146	191	180	0	0	0	0	0	0
780	244	209	223	250	246	178	0	0	0	0	2	0	164	269	151	154	161	188	0	0	0	0	0	0
795	270	194	234	270	222	159	0	0	0	0	0	0	153	222	138	152	132	182	0	0	0	0	0	0
810	210	198	242	257	237	172	0	0	4	0	0	0	130	202	147	142	137	214	0	0	0	0	0	0
825	200	192	224	232	230	140	0	0	0	0	0	0	151	174	147	130	148	215	0	0	0	0	0	0
840	170	159	224	249	292	118	0	0	0	0	0	0	136	148	130	102	116	209	0	0	0	0	0	0
855	81	186	213	238	280	98	0	0	0	0	0	0	80	148	145	94	125	219	0	0	0	0	0	0
870	41	175	180	208	263	125	0	0	0	0	0	0	68	188	134	60	122	172	0	0	0	0	0	0
885	142	166	195	233	246	136	0	0	0	0	0	0	84	182	154	72	124	185	0	0	0	0	0	0
900	116	150	174	195	246	112	0	0	0	0	0	0	39	158	139	35	120	114	0	0	0	0	0	0
Habituation
Well	A1	B1	C1	D1	E1	F1	A2	B2	C2	D2	E2	F2	A4	B4	C4	D4	E4	F4	A5	B5	C5	D5	E5	F5
Group/Time[m]	000_N2 king	000_N2 king	000_N2 king	000_N2 king	000_N2 king	000_N2 king	001_N2 1/10 PAO1	001_N2 1/10 PAO1	001_N2 1/10 PAO1	001_N2 1/10 PAO1	001_N2 1/10 PAO1	001_N2 1/10 PAO1	003_kynu king	003_kynu king	003_kynu king	003_kynu king	003_kynu king	003_kynu king	004_kynu 1/10 PAO1	004_kynu 1/10 PAO1	004_kynu 1/10 PAO1	004_kynu 1/10 PAO1	004_kynu 1/10 PAO1	004_kynu 1/10 PAO1
15	158	150	179	157	109	126	72	164	170	187	138	171	190	154	210	181	168	159	160	172	170	176	168	195
30	140	115	166	174	136	166	74	160	171	203	168	150	174	158	210	128	147	132	154	152	164	162	170	160
Counts/habituation
Group/Time[m]	000_N2 king	000_N2 king	000_N2 king	000_N2 king	000_N2 king	000_N2 king	001_N2 1/10 PAO1	001_N2 1/10 PAO1	001_N2 1/10 PAO1	001_N2 1/10 PAO1	001_N2 1/10 PAO1	001_N2 1/10 PAO1	003_kynu king	003_kynu king	003_kynu king	003_kynu king	003_kynu king	003_kynu king	004_kynu 1/10 PAO1	004_kynu 1/10 PAO1	004_kynu 1/10 PAO1	004_kynu 1/10 PAO1	004_kynu 1/10 PAO1	004_kynu 1/10 PAO1
15	0.9	1.47826	1.14458	0.793103	0.992647	0.759036	1.40541	1.05	1.09357	0.699507	1.32143	1	0.574713	0.753165	0.619048	0.828125	1.07483	0.878788	1.07792	1.15132	0.817073	0.808642	1.08235	1.025
30	1.14286	1.4087	0.963855	0.988506	0.941176	0.963855	1.59459	0.95	1.16959	0.768473	0.964286	1.06667	0.488506	0.829114	0.690476	0.90625	0.884354	0.984848	0.987013	0.697368	0.780488	0.790123	0.9	0.825
45	1.25714	1.38261	0.975904	0.908046	0.845588	0.819277	1.83784	0.9625	0.994152	0.847291	0.988095	0.986667	0.425287	0.759494	0.609524	0.75	0.931973	0.742424	0.883117	0.710526	0.707317	0.549383	0.658824	0.6
60	1.39286	1.07826	0.86747	0.862069	0.889706	0.73494	1.68919	0.7375	1.04094	0.896552	0.904762	1.21333	0.281609	0.594937	0.642857	0.875	0.653061	0.643939	1.01299	0.75	0.609756	0.82716	0.505882	0.675
75	1.58571	1.72174	1.01205	0.827586	1.38235	1.04819	1.83784	1.125	0.947368	0.817734	1.16667	1.17333	0.235632	0.518987	0.685714	0.703125	0.639456	0.454545	0.688312	0.815789	0.731707	0.765432	0.682353	0.8
90	1.8	1.66957	1.3253	1.03448	1.28676	1.01205	2.45946	1	0.888889	0.8867	0.97619	1.08	0.482759	0.632911	0.466667	0.703125	0.530612	0.772727	0.805195	0.697368	0.695122	0.567901	0.729412	0.6
105	1.71429	1.93043	1.50602	1.25862	1.61029	1.1988	2.48649	1.1375	1.23977	0.857143	1.02381	1.36	0.310345	0.518987	0.528571	0.757812	0.557823	0.545455	0.902597	0.355263	0.45122	0.45679	0.423529	0.53125
120	1.78571	2	1.22892	1.16092	1.60294	1.36145	2.83784	1.5375	1.16959	1.1133	1.32738	1.4	0.54023	0.721519	0.590476	0.5	0.795918	0.878788	1.08442	0.75	0.414634	0.901235	0.558824	0.3875
135	1.92857	2.16522	1.23494	1.25287	1.94853	1.06024	2.64865	1.41875	1.4386	1.0936	1.30952	1.42	0.66092	0.936709	0.809524	0.453125	0.993197	0.80303	1.12987	0.809211	0.420732	0.796296	0.858824	0.74375
150	1.64286	2.22609	1.5	1.17241	1.77941	1.18072	2.52703	1.7	1.23977	1.21182	1.35714	1.73333	0.655172	1.08861	0.790476	0.640625	1.34694	1.00758	1.11688	0.684211	0.512195	0.888889	0.729412	0.55
165	1.82143	2.04348	1.44578	1.1954	1.72059	1.24096	2.81081	1.475	1.40351	1.19704	1.20238	1.4	0.603448	1.08861	0.871429	0.695312	1.38776	1.11364	1.02597	0.868421	0.463415	1.01235	0.647059	0.6375
180	1.66429	1.93913	1.44578	1.0977	1.50735	1.26506	2.75676	1.56875	1.06433	1.14778	1.2381	1.33333	0.632184	1.20253	0.866667	1.01562	1.30612	1.09091	1.01299	0.973684	0.536585	0.864198	0.517647	0.71875
195	1.72857	2.11304	1.27711	1.14943	1.75735	1.16867	2.62162	1.575	1.1345	1.19212	1.07143	1.08	0.655172	1.06962	0.838095	1.40625	1.40136	1.09091	1.03247	0.671053	0.536585	0.814815	0.411765	0.8875
210	1.87143	2.15652	1.33735	1.0977	1.61765	1.13253	2.05405	1.7375	0.888889	1.09852	0.970238	1.10667	0.804598	1.05063	0.771429	1.23438	1.33333	1.12121	0.779221	0.486842	0.5	0.962963	0.176471	0.4
225	1.81429	2.06957	1.39157	1.26437	1.58088	1.01205	1.48649	1.6875	0.824561	1.02463	0.809524	1.09333	0.948276	1.20253	0.838095	1.41406	1.40816	1.15152	1.05844	0.828947	0.487805	1.09877	0.376471	0.15
240	1.92857	2.03478	1.37349	1.21264	1.85294	1.12048	1.18919	1.55625	0.631579	0.793103	1.14881	1.04	0.695402	1.27848	0.847619	1.25	1.57823	1.58333	1.35065	0.763158	0.170732	0.697531	0.635294	0.1125
255	1.97143	1.94783	1.40361	1.06897	1.80882	1.07229	0.783784	1.3625	0.409357	0.62069	0.77381	0.826667	0.724138	0.962025	0.780952	1.1875	1.53741	1.5303	1.43506	0.815789	0.207317	0.679012	1.09412	0.075
270	2.07857	2.08696	1.29518	1.16092	1.95588	1.20482	1.21622	1.4125	0.520468	0.463054	0.738095	0.593333	0.770115	0.936709	0.857143	1.05469	1.30612	1.25	1.57792	1.11184	0.292683	0.135802	0.923529	0.15
285	1.96429	1.92174	1.25301	1.09195	1.63235	1.16867	1.43243	1.0625	0.596491	0.325123	0.934524	0.42	0.632184	1	0.828571	1.14844	1.55102	1.17424	1.44156	1.02632	0.176829	0.469136	0.952941	0.15
300	2.24286	1.9913	1.19277	1.22414	1.80882	1.14458	1.7027	1.175	0.391813	0.482759	1.02381	0.186667	0.689655	0.905063	0.819048	1.22656	1.59184	1.60606	1.04545	1.07895	0.341463	0.481481	0.529412	0.18125
315	2.07143	2.34783	1.42771	1.21839	1.82353	1.01205	2.02703	1.05	0.356725	0.630542	0.809524	0.466667	0.977011	1.06329	0.938095	0.84375	1.45578	1.06061	0.954545	0.796053	0.54878	0.555556	0.576471	0.2875
330	1.88571	2.27826	1.25301	1.32184	1.82353	1.13253	1.75676	0.9875	0.526316	0.571429	0.52381	0.333333	0.678161	1.02532	0.942857	1.15625	1.55102	1.48485	0.623377	0.421053	0.426829	0.425926	0.364706	0.4875
345	2.12857	2.14783	1.24096	1.45977	1.95588	1.37349	1.59459	0.825	0.643275	0.522167	0.547619	0.52	0.747126	1.02532	0.933333	1.35938	1.35374	1.34848	0.766234	0.598684	0.426829	0.487654	0.423529	0.4875
360	2.14286	2.02609	1.33735	1.32184	1.83824	1.39759	1.10811	0.725	0.479532	0.433498	0.809524	0.413333	0.873563	0.962025	1.07619	1.01562	1.55102	1.21212	0.941558	0.473684	0.414634	0.518519	0.364706	0.3375
375	2.14286	1.91304	1.48193	1.51724	2.02206	1.37349	1.05405	0.575	0.479532	0.541872	0.571429	0.686667	0.91954	1.07595	1.05714	0.984375	1.40136	1.13636	0.493506	0.355263	0.378049	0.530864	0.258824	0.3
390	2.11429	2.06957	1.34337	1.58621	1.97059	1.09639	1.37838	0.61875	0.555556	0.458128	0.47619	0.82	1.08046	1.16456	1.12381	1.07812	1.40816	1.25758	0.493506	0.355263	0.420732	0.259259	0.147059	0.2
405	2.11429	2.08696	1.18072	1.22989	2.10294	1.30723	1.43243	0.55	0.491228	0.482759	0.553571	0.746667	1.06322	0.898734	1.20476	1.11719	1.31973	1.54545	0.480519	0.322368	0.231707	0.425926	0.188235	0.175
420	2.1	2.01739	1.19277	1.35057	1.90441	1.40361	1.31081	0.675	0.432749	0.44335	0.690476	0.58	0.954023	0.810127	0.980952	1.09375	1.4966	1.34848	0.448052	0.322368	0.182927	0.160494	0.170588	0.225
435	2.17143	1.8087	1.28916	1.46552	2.07353	1.39157	1.24324	0.675	0.51462	0.463054	0.678571	0.606667	1.01149	1.31013	1.06667	0.96875	1.28571	1.33333	0.448052	0.118421	0.0487805	0.0740741	0.0352941	0.275
450	2.17857	2.05217	1.37349	1.26437	2.07353	1.50602	1.09459	0.5875	0.450292	0.403941	0.654762	0.573333	0.91954	1.05063	0.92381	1.14062	1.2381	1.12121	0.214286	0.0394737	0.0243902	0.0123457	0.0705882	0.2125
465	2.1	2.09565	1.43373	1.25287	1.80882	1.3253	0.972973	0.55	0.608187	0.394089	0.607143	0.673333	1.04598	0.873418	1.06667	1.22656	1.34694	1.25758	0.12987	0	0.0121951	0.0493827	0.0352941	0.2
480	1.91429	1.87826	1.19277	1.14943	1.86029	1.21687	1.16216	0.425	0.666667	0.29064	0.488095	0.713333	1.03448	1.34177	0.914286	1.23438	1.40136	1.48485	0.0454545	0.0263158	0	0	0	0.1125
495	1.82857	1.86957	1.31325	1.21839	1.80882	1.39759	1.27027	0.475	0.555556	0.349754	0.583333	0.753333	0.844828	1.21519	1.18095	1.0625	1.34694	1.52273	0.0324675	0.105263	0	0	0	0.0625
510	1.74286	1.6	1.43373	1.33908	1.67647	1.46386	1.09459	0.40625	0.573099	0.325123	0.607143	0.626667	0.873563	1.29114	1.01429	1.1875	1.33333	1.56061	0	0	0	0	0	0.00625
525	1.76429	1.53913	1.55422	1.17241	1.57353	1.38554	0.72973	0.31875	0.508772	0.187192	0.642857	0.506667	0.954023	1.18987	0.971429	1.11719	1.26531	1.34848	0	0	0	0	0	0.0125
540	2.07143	1.69565	1.27711	1.38506	1.58088	1.08434	0.486486	0.25625	0.45614	0.137931	0.511905	0.54	0.994253	0.936709	0.838095	1.15625	1.59184	1.34848	0	0	0	0	0	0.01875
555	1.84286	1.54783	1.39759	1.43678	1.29412	1.21687	0.378378	0.18125	0.467836	0.08867	0.333333	0.426667	1.03448	1.10127	1.08571	0.960938	1.52381	1.19697	0	0	0	0	0	0
570	1.75714	1.69565	1.31928	1.42529	1.60294	1.25904	0.351351	0.175	0.385965	0.0689655	0.369048	0.453333	0.83908	1.0443	1.05714	1.10938	1.78231	1.09091	0	0	0	0	0	0
585	2.11429	1.49565	1.51807	1.10345	1.83824	1.33735	0.162162	0.1	0.368421	0.0591133	0.339286	0.466667	1.21264	1.22785	1.08571	1.17188	1.59184	1.21212	0	0	0	0	0	0
600	1.96429	1.49565	1.50602	1.36782	1.82353	1.35542	0.0810811	0.025	0.409357	0.00985222	0.345238	0.266667	1.04598	1.31646	1.26667	1.40625	1.41497	1.44697	0	0	0	0	0	0
615	2.11429	1.61739	1.42169	1.68391	1.81618	1.36747	0	0	0.362573	0	0.261905	0.146667	0.91954	1.12658	1.01905	1.625	1.7483	1.37879	0	0	0	0	0	0
630	1.91429	1.68696	1.34337	1.3908	1.91176	1.38554	0	0.0125	0.233918	0	0.160714	0.16	1.1092	1.18354	0.942857	1.6875	1.53741	1.55303	0	0	0	0	0	0
645	2.10714	1.87826	1.31325	1.35632	2.08824	1	0	0	0.152047	0	0.25	0.113333	1.01149	1.36709	1.09524	1.34375	1.53741	1.43182	0	0	0	0	0	0
660	2.03571	1.66087	1.26506	1.31034	2.11029	1.21084	0	0	0.163743	0	0.130952	0.0533333	0.988506	1.16456	0.942857	1.28125	1.58503	1.21212	0	0	0	0	0	0
675	1.97143	1.84348	1.31928	1.48276	1.72794	1.30723	0	0	0.0701754	0	0.0595238	0.0133333	1.16092	1.43038	1.19048	1.09375	1.42177	1.49242	0	0	0	0	0	0
690	2.11429	1.62609	1.39157	1.32184	1.63235	1.36145	0	0.0125	0.0175439	0	0.0833333	0.0133333	1.0977	1.32278	1.00952	1.21875	1.52381	1.48485	0	0	0	0	0	0
705	2.15	1.74783	1.3012	1.49425	1.72059	1.24096	0	0	0.0584795	0	0.047619	0	1.04598	1.27848	1.05714	1.07031	1.44218	1.5303	0	0	0	0	0	0
720	2.02143	1.94783	1.44578	1.5977	1.90441	1.14458	0	0	0.0116959	0	0.0238095	0	1.29885	1.38608	0.980952	0.960938	1.47619	1.08333	0	0	0	0	0	0
735	1.88571	2	1.50602	1.48851	1.77941	1.01807	0	0	0	0	0	0	1.25862	1.53165	0.904762	1.17188	1.55102	1.37879	0	0	0	0	0	0
750	1.98571	1.82609	1.44578	1.48276	1.61765	1.25301	0	0	0.0233918	0	0.0238095	0.0266667	1.02299	1.41772	0.980952	1.03125	1.5102	1.05303	0	0	0	0	0	0
765	2.04286	1.66957	1.49398	1.35632	1.64706	1.19277	0	0	0	0	0.0297619	0	0.965517	1.66456	0.838095	1.14062	1.29932	1.36364	0	0	0	0	0	0
780	1.74286	1.81739	1.34337	1.43678	1.80882	1.07229	0	0	0	0	0.0119048	0	0.942529	1.70253	0.719048	1.20312	1.09524	1.42424	0	0	0	0	0	0
795	1.92857	1.68696	1.40964	1.55172	1.63235	0.957831	0	0	0	0	0	0	0.87931	1.40506	0.657143	1.1875	0.897959	1.37879	0	0	0	0	0	0
810	1.5	1.72174	1.45783	1.47701	1.74265	1.03614	0	0	0.0233918	0	0	0	0.747126	1.27848	0.7	1.10938	0.931973	1.62121	0	0	0	0	0	0
825	1.42857	1.66957	1.3494	1.33333	1.69118	0.843373	0	0	0	0	0	0	0.867816	1.10127	0.7	1.01562	1.0068	1.62879	0	0	0	0	0	0
840	1.21429	1.38261	1.3494	1.43103	2.14706	0.710843	0	0	0	0	0	0	0.781609	0.936709	0.619048	0.796875	0.789116	1.58333	0	0	0	0	0	0
855	0.578571	1.61739	1.28313	1.36782	2.05882	0.590361	0	0	0	0	0	0	0.45977	0.936709	0.690476	0.734375	0.85034	1.65909	0	0	0	0	0	0
870	0.292857	1.52174	1.08434	1.1954	1.93382	0.753012	0	0	0	0	0	0	0.390805	1.18987	0.638095	0.46875	0.829932	1.30303	0	0	0	0	0	0
885	1.01429	1.44348	1.1747	1.33908	1.80882	0.819277	0	0	0	0	0	0	0.482759	1.1519	0.733333	0.5625	0.843537	1.40152	0	0	0	0	0	0
900	0.828571	1.30435	1.04819	1.12069	1.80882	0.674699	0	0	0	0	0	0	0.224138	1	0.661905	0.273438	0.816327	0.863636	0	0	0	0	0	0
Group/Time[m]	N2 control SD	N2 1,5 mM SD	N2 4,5 mM SD	guco 2 control SD	guco 2 1,5 mM SD	guco 2 4,5 mM SD	IH33 4,5 mM SD
15
30
45
60
75
90
105
120
135
150
165
180
195
210
225
240
255
270
285
300
315
330
345
360
375
390
405
420
435
450
465
480
495
510
525
540
555
570
585
600
615
630
645
660
675
690
705
720
735
750
765
780
795
810
825
840
855
870
885
900

## Sheet: clk-1 09 02 2022
Counts
Well	A1	B1	C1	D1	E1	F1	A2	B2	C2	D2	E2	F2	A4	B4	C4	D4	E4	F4	A5	B5	C5	D5	E5	F5
Group/Time[m]	000_N2 king	000_N2 king	000_N2 king	000_N2 king	000_N2 king	000_N2 king	001_N2 1/10 PA01 king	001_N2 1/10 PA01 king	001_N2 1/10 PA01 king	001_N2 1/10 PA01 king	001_N2 1/10 PA01 king	001_N2 1/10 PA01 king	003_mq130 king	003_mq130 king	003_mq130 king	003_mq130 king	003_mq130 king	003_mq130 king	004_mq130 1/10 king	004_mq130 1/10 king	004_mq130 1/10 king	004_mq130 1/10 king	004_mq130 1/10 king	004_mq130 1/10 king
15	188	165	197	168	193	182	124	188	140	228	134	178	156	198	208	209	194	192	170	142	138	136	147	110
30	219	196	207	196	172	198	164	221	152	235	128	194	168	168	228	189	178	202	179	124	131	138	142	142
45	215	214	204	224	215	228	180	212	148	229	143	199	190	148	220	189	186	178	148	170	119	116	154	105
60	236	223	208	210	208	234	170	185	208	232	182	194	183	169	227	211	216	188	150	172	177	168	180	146
75	237	244	218	238	236	235	144	184	221	227	123	175	204	208	233	234	222	178	178	153	144	166	240	132
90	248	226	222	228	222	259	166	180	179	137	114	166	212	195	246	231	225	190	208	206	178	182	204	190
105	220	230	244	258	243	254	160	138	132	134	120	137	246	194	264	239	237	206	192	195	160	147	176	152
120	239	230	246	258	231	241	176	146	113	133	66	130	206	230	258	256	239	227	184	184	143	104	212	125
135	216	206	220	276	220	248	186	146	126	86	90	178	198	255	229	264	217	190	157	142	120	84	160	131
150	242	232	246	234	248	256	230	146	38	148	72	126	224	221	249	232	220	220	160	133	102	92	128	66
165	237	238	243	254	242	243	134	118	96	162	122	72	230	224	226	232	230	176	181	176	96	89	136	36
180	256	225	255	238	234	263	85	112	102	124	114	133	204	211	228	236	222	186	137	202	74	78	143	60
195	245	194	250	276	223	270	64	100	106	92	108	146	222	202	249	247	233	177	100	164	93	96	166	114
210	238	213	225	260	234	274	62	96	146	116	92	160	202	230	240	260	236	194	184	126	96	96	179	64
225	242	238	238	278	224	253	96	79	140	109	67	88	226	202	214	239	225	194	134	136	116	96	168	53
240	224	244	248	274	244	258	94	91	111	105	98	96	197	184	212	238	227	220	140	134	98	78	96	73
255	236	233	240	265	226	257	102	68	81	87	50	70	208	186	248	270	214	214	122	84	83	92	162	74
270	254	216	268	246	232	244	108	82	76	106	53	53	220	226	228	241	228	211	114	136	80	78	128	70
285	241	212	230	232	216	241	89	99	66	102	82	73	240	202	235	246	224	196	84	154	68	82	97	74
300	250	242	242	230	224	237	61	80	64	88	77	70	212	216	244	250	186	178	56	120	36	45	90	52
315	254	225	259	224	212	226	62	88	55	80	66	69	254	180	228	280	202	188	34	88	14	26	53	33
330	241	207	248	228	210	232	66	64	53	89	82	74	196	227	228	238	198	212	24	84	36	16	38	18
345	222	188	256	225	196	218	42	60	50	84	74	70	217	206	220	252	204	187	7	67	30	0	10	0
360	258	246	255	228	234	240	24	58	22	80	59	58	196	221	243	240	189	198	4	51	0	0	6	4
375	244	188	265	246	232	215	36	44	22	74	63	38	225	216	250	222	174	178	0	33	3	0	7	11
390	256	195	272	219	219	244	33	42	3	42	66	56	214	178	232	238	188	209	0	24	0	0	8	0
405	232	208	220	222	225	222	18	14	6	42	59	40	213	174	230	228	151	186	0	11	0	0	0	0
420	246	194	230	244	198	198	5	14	2	44	38	48	224	202	234	240	182	176	0	1	0	0	0	0
435	241	194	260	189	190	196	0	2	0	28	12	20	216	182	230	198	192	172	0	0	0	0	0	0
450	201	174	236	201	210	178	0	0	0	2	34	15	212	176	234	226	176	168	0	0	0	0	0	0
465	241	180	220	184	152	210	0	0	0	0	20	2	204	178	240	206	182	163	0	0	0	0	0	0
480	240	164	240	204	206	212	0	0	0	8	18	0	200	206	239	212	191	186	0	0	0	0	0	0
495	221	203	230	202	195	176	0	0	0	0	6	0	215	210	228	219	177	132	0	0	0	0	0	0
510	235	180	240	238	188	178	0	0	0	0	0	0	191	194	239	219	172	140	0	0	0	0	0	0
525	238	211	259	192	180	162	0	0	0	0	0	0	197	170	218	214	181	156	0	0	0	0	0	0
540	218	192	211	184	194	168	0	0	0	0	0	0	224	188	236	223	182	125	0	0	0	0	0	0
555	250	204	214	191	192	172	0	0	0	0	0	0	238	190	240	208	198	121	0	0	0	0	0	0
570	242	189	230	213	209	138	0	0	0	0	0	0	222	196	252	239	189	182	0	0	0	0	0	0
585	223	177	247	189	216	184	0	0	0	0	0	0	238	200	237	241	140	151	0	0	0	0	0	0
600	250	170	210	193	192	163	0	0	0	0	0	0	253	222	228	229	176	190	0	0	0	0	0	0
615	242	189	222	212	202	160	0	0	0	0	0	0	258	190	260	247	184	224	0	0	0	0	0	0
630	226	201	210	197	221	177	0	0	0	0	0	0	250	218	243	240	190	212	0	0	0	0	0	0
645	224	194	214	204	198	184	0	0	0	0	0	0	260	200	236	213	198	205	0	0	0	0	0	0
660	251	192	214	182	224	184	0	0	0	0	0	0	241	219	252	212	208	186	0	0	0	0	0	0
675	246	200	229	207	192	156	0	0	0	0	0	0	186	228	231	220	184	216	0	0	0	0	0	0
690	246	198	230	213	200	152	0	0	0	0	0	0	140	184	236	177	226	230	0	0	0	0	0	0
705	252	194	242	222	200	170	0	0	0	0	0	0	120	150	231	100	210	181	0	0	0	0	0	0
720	266	176	230	211	196	166	0	0	0	0	0	0	130	137	194	60	164	132	0	0	0	0	0	0
735	263	174	218	208	202	168	0	0	0	0	0	0	188	86	174	76	151	122	0	0	0	0	0	0
750	236	193	225	226	222	166	0	0	0	0	0	0	191	114	182	83	150	151	0	0	0	0	0	0
765	246	193	225	234	248	146	0	0	0	0	0	0	213	136	154	123	181	140	0	0	0	0	0	0
780	248	189	221	190	231	178	0	0	0	0	0	0	180	158	180	132	186	148	0	0	0	0	0	0
795	250	186	254	180	200	170	0	0	0	0	0	0	210	194	224	155	228	197	0	0	0	0	0	0
810	236	175	260	180	206	157	0	0	0	0	0	0	238	156	195	161	211	208	0	0	0	0	0	0
825	246	191	280	212	243	136	0	1	2	0	0	1	246	176	244	152	226	208	0	1	0	0	1	0
840	234	162	260	172	196	156	0	0	0	0	0	0	220	213	210	174	222	178	0	0	0	0	0	0
855	216	184	274	192	245	146	0	0	0	0	0	0	218	212	210	192	219	176	0	0	0	0	0	0
870	186	170	250	250	214	129	0	0	0	0	0	0	243	201	236	194	194	154	0	0	0	0	0	0
885	128	166	234	228	238	156	0	0	0	0	0	0	230	192	240	204	212	166	0	0	0	0	0	0
900	180	120	206	259	210	144	0	0	0	0	0	0	253	209	256	217	212	170	0	0	0	0	0	0
Habituation
Well	A1	B1	C1	D1	E1	F1	A2	B2	C2	D2	E2	F2	A4	B4	C4	D4	E4	F4	A5	B5	C5	D5	E5	F5
Group/Time[m]	000_N2 king	000_N2 king	000_N2 king	000_N2 king	000_N2 king	000_N2 king	001_N2 1/10 PA01 king	001_N2 1/10 PA01 king	001_N2 1/10 PA01 king	001_N2 1/10 PA01 king	001_N2 1/10 PA01 king	001_N2 1/10 PA01 king	003_mq130 king	003_mq130 king	003_mq130 king	003_mq130 king	003_mq130 king	003_mq130 king	004_mq130 1/10 king	004_mq130 1/10 king	004_mq130 1/10 king	004_mq130 1/10 king	004_mq130 1/10 king	004_mq130 1/10 king
15	181	139	205	142	154	114	164	146	168	152	137	160	185	162	166	178	146	157	166	130	201	182	148	126
30	210	139	192	144	150	176	163	172	170	195	188	158	188	234	182	150	138	141	150	170	174	156	144	168
Counts/habituation
Group/Time[m]	000_N2 king	000_N2 king	000_N2 king	000_N2 king	000_N2 king	000_N2 king	001_N2 1/10 PA01 king	001_N2 1/10 PA01 king	001_N2 1/10 PA01 king	001_N2 1/10 PA01 king	001_N2 1/10 PA01 king	001_N2 1/10 PA01 king	003_mq130 king	003_mq130 king	003_mq130 king	003_mq130 king	003_mq130 king	003_mq130 king	004_mq130 1/10 king	004_mq130 1/10 king	004_mq130 1/10 king	004_mq130 1/10 king	004_mq130 1/10 king	004_mq130 1/10 king
15	0.895238	1.18705	1.02604	1.16667	1.28667	1.03409	0.760736	1.09302	0.823529	1.16923	0.712766	1.12658	0.829787	0.846154	1.14286	1.39333	1.4058	1.3617	1.13333	0.835294	0.793103	0.871795	1.02083	0.654762
30	1.04286	1.41007	1.07812	1.36111	1.14667	1.125	1.00613	1.28488	0.894118	1.20513	0.680851	1.22785	0.893617	0.717949	1.25275	1.26	1.28986	1.43262	1.19333	0.729412	0.752874	0.884615	0.986111	0.845238
45	1.02381	1.53957	1.0625	1.55556	1.43333	1.29545	1.10429	1.23256	0.870588	1.17436	0.760638	1.25949	1.01064	0.632479	1.20879	1.26	1.34783	1.26241	0.986667	1	0.683908	0.74359	1.06944	0.625
60	1.12381	1.60432	1.08333	1.45833	1.38667	1.32955	1.04294	1.07558	1.22353	1.18974	0.968085	1.22785	0.973404	0.722222	1.24725	1.40667	1.56522	1.33333	1	1.01176	1.01724	1.07692	1.25	0.869048
75	1.12857	1.7554	1.13542	1.65278	1.57333	1.33523	0.883436	1.06977	1.3	1.1641	0.654255	1.10759	1.08511	0.888889	1.28022	1.56	1.6087	1.26241	1.18667	0.9	0.827586	1.0641	1.66667	0.785714
90	1.18095	1.6259	1.15625	1.58333	1.48	1.47159	1.0184	1.04651	1.05294	0.702564	0.606383	1.05063	1.12766	0.833333	1.35165	1.54	1.63043	1.34752	1.38667	1.21176	1.02299	1.16667	1.41667	1.13095
105	1.04762	1.65468	1.27083	1.79167	1.62	1.44318	0.981595	0.802326	0.776471	0.687179	0.638298	0.867089	1.30851	0.82906	1.45055	1.59333	1.71739	1.46099	1.28	1.14706	0.91954	0.942308	1.22222	0.904762
120	1.1381	1.65468	1.28125	1.79167	1.54	1.36932	1.07975	0.848837	0.664706	0.682051	0.351064	0.822785	1.09574	0.982906	1.41758	1.70667	1.73188	1.60993	1.22667	1.08235	0.821839	0.666667	1.47222	0.744048
135	1.02857	1.48201	1.14583	1.91667	1.46667	1.40909	1.1411	0.848837	0.741176	0.441026	0.478723	1.12658	1.05319	1.08974	1.25824	1.76	1.57246	1.34752	1.04667	0.835294	0.689655	0.538462	1.11111	0.779762
150	1.15238	1.66906	1.28125	1.625	1.65333	1.45455	1.41104	0.848837	0.223529	0.758974	0.382979	0.797468	1.19149	0.944444	1.36813	1.54667	1.5942	1.56028	1.06667	0.782353	0.586207	0.589744	0.888889	0.392857
165	1.12857	1.71223	1.26562	1.76389	1.61333	1.38068	0.822086	0.686047	0.564706	0.830769	0.648936	0.455696	1.2234	0.957265	1.24176	1.54667	1.66667	1.24823	1.20667	1.03529	0.551724	0.570513	0.944444	0.214286
180	1.21905	1.61871	1.32812	1.65278	1.56	1.49432	0.521472	0.651163	0.6	0.635897	0.606383	0.841772	1.08511	0.901709	1.25275	1.57333	1.6087	1.31915	0.913333	1.18824	0.425287	0.5	0.993056	0.357143
195	1.16667	1.39568	1.30208	1.91667	1.48667	1.53409	0.392638	0.581395	0.623529	0.471795	0.574468	0.924051	1.18085	0.863248	1.36813	1.64667	1.68841	1.25532	0.666667	0.964706	0.534483	0.615385	1.15278	0.678571
210	1.13333	1.53237	1.17188	1.80556	1.56	1.55682	0.380368	0.55814	0.858824	0.594872	0.489362	1.01266	1.07447	0.982906	1.31868	1.73333	1.71014	1.37589	1.22667	0.741176	0.551724	0.615385	1.24306	0.380952
225	1.15238	1.71223	1.23958	1.93056	1.49333	1.4375	0.588957	0.459302	0.823529	0.558974	0.356383	0.556962	1.20213	0.863248	1.17582	1.59333	1.63043	1.37589	0.893333	0.8	0.666667	0.615385	1.16667	0.315476
240	1.06667	1.7554	1.29167	1.90278	1.62667	1.46591	0.576687	0.52907	0.652941	0.538462	0.521277	0.607595	1.04787	0.786325	1.16484	1.58667	1.64493	1.56028	0.933333	0.788235	0.563218	0.5	0.666667	0.434524
255	1.12381	1.67626	1.25	1.84028	1.50667	1.46023	0.625767	0.395349	0.476471	0.446154	0.265957	0.443038	1.10638	0.794872	1.36264	1.8	1.55072	1.51773	0.813333	0.494118	0.477011	0.589744	1.125	0.440476
270	1.20952	1.55396	1.39583	1.70833	1.54667	1.38636	0.662577	0.476744	0.447059	0.54359	0.281915	0.335443	1.17021	0.965812	1.25275	1.60667	1.65217	1.49645	0.76	0.8	0.45977	0.5	0.888889	0.416667
285	1.14762	1.52518	1.19792	1.61111	1.44	1.36932	0.546012	0.575581	0.388235	0.523077	0.43617	0.462025	1.2766	0.863248	1.29121	1.64	1.62319	1.39007	0.56	0.905882	0.390805	0.525641	0.673611	0.440476
300	1.19048	1.74101	1.26042	1.59722	1.49333	1.34659	0.374233	0.465116	0.376471	0.451282	0.409574	0.443038	1.12766	0.923077	1.34066	1.66667	1.34783	1.26241	0.373333	0.705882	0.206897	0.288462	0.625	0.309524
315	1.20952	1.61871	1.34896	1.55556	1.41333	1.28409	0.380368	0.511628	0.323529	0.410256	0.351064	0.436709	1.35106	0.769231	1.25275	1.86667	1.46377	1.33333	0.226667	0.517647	0.0804598	0.166667	0.368056	0.196429
330	1.14762	1.48921	1.29167	1.58333	1.4	1.31818	0.404908	0.372093	0.311765	0.45641	0.43617	0.468354	1.04255	0.970085	1.25275	1.58667	1.43478	1.50355	0.16	0.494118	0.206897	0.102564	0.263889	0.107143
345	1.05714	1.35252	1.33333	1.5625	1.30667	1.23864	0.257669	0.348837	0.294118	0.430769	0.393617	0.443038	1.15426	0.880342	1.20879	1.68	1.47826	1.32624	0.0466667	0.394118	0.172414	0	0.0694444	0
360	1.22857	1.76978	1.32812	1.58333	1.56	1.36364	0.147239	0.337209	0.129412	0.410256	0.31383	0.367089	1.04255	0.944444	1.33516	1.6	1.36957	1.40426	0.0266667	0.3	0	0	0.0416667	0.0238095
375	1.1619	1.35252	1.38021	1.70833	1.54667	1.22159	0.220859	0.255814	0.129412	0.379487	0.335106	0.240506	1.19681	0.923077	1.37363	1.48	1.26087	1.26241	0	0.194118	0.0172414	0	0.0486111	0.0654762
390	1.21905	1.40288	1.41667	1.52083	1.46	1.38636	0.202454	0.244186	0.0176471	0.215385	0.351064	0.35443	1.1383	0.760684	1.27473	1.58667	1.36232	1.48227	0	0.141176	0	0	0.0555556	0
405	1.10476	1.4964	1.14583	1.54167	1.5	1.26136	0.110429	0.0813953	0.0352941	0.215385	0.31383	0.253165	1.13298	0.74359	1.26374	1.52	1.0942	1.31915	0	0.0647059	0	0	0	0
420	1.17143	1.39568	1.19792	1.69444	1.32	1.125	0.0306748	0.0813953	0.0117647	0.225641	0.202128	0.303797	1.19149	0.863248	1.28571	1.6	1.31884	1.24823	0	0.00588235	0	0	0	0
435	1.14762	1.39568	1.35417	1.3125	1.26667	1.11364	0	0.0116279	0	0.14359	0.0638298	0.126582	1.14894	0.777778	1.26374	1.32	1.3913	1.21986	0	0	0	0	0	0
450	0.957143	1.2518	1.22917	1.39583	1.4	1.01136	0	0	0	0.0102564	0.180851	0.0949367	1.12766	0.752137	1.28571	1.50667	1.27536	1.19149	0	0	0	0	0	0
465	1.14762	1.29496	1.14583	1.27778	1.01333	1.19318	0	0	0	0	0.106383	0.0126582	1.08511	0.760684	1.31868	1.37333	1.31884	1.15603	0	0	0	0	0	0
480	1.14286	1.17986	1.25	1.41667	1.37333	1.20455	0	0	0	0.0410256	0.0957447	0	1.06383	0.880342	1.31319	1.41333	1.38406	1.31915	0	0	0	0	0	0
495	1.05238	1.46043	1.19792	1.40278	1.3	1	0	0	0	0	0.0319149	0	1.14362	0.897436	1.25275	1.46	1.28261	0.93617	0	0	0	0	0	0
510	1.11905	1.29496	1.25	1.65278	1.25333	1.01136	0	0	0	0	0	0	1.01596	0.82906	1.31319	1.46	1.24638	0.992908	0	0	0	0	0	0
525	1.13333	1.51799	1.34896	1.33333	1.2	0.920455	0	0	0	0	0	0	1.04787	0.726496	1.1978	1.42667	1.31159	1.10638	0	0	0	0	0	0
540	1.0381	1.38129	1.09896	1.27778	1.29333	0.954545	0	0	0	0	0	0	1.19149	0.803419	1.2967	1.48667	1.31884	0.886525	0	0	0	0	0	0
555	1.19048	1.46763	1.11458	1.32639	1.28	0.977273	0	0	0	0	0	0	1.26596	0.811966	1.31868	1.38667	1.43478	0.858156	0	0	0	0	0	0
570	1.15238	1.35971	1.19792	1.47917	1.39333	0.784091	0	0	0	0	0	0	1.18085	0.837607	1.38462	1.59333	1.36957	1.29078	0	0	0	0	0	0
585	1.0619	1.27338	1.28646	1.3125	1.44	1.04545	0	0	0	0	0	0	1.26596	0.854701	1.3022	1.60667	1.01449	1.07092	0	0	0	0	0	0
600	1.19048	1.22302	1.09375	1.34028	1.28	0.926136	0	0	0	0	0	0	1.34574	0.948718	1.25275	1.52667	1.27536	1.34752	0	0	0	0	0	0
615	1.15238	1.35971	1.15625	1.47222	1.34667	0.909091	0	0	0	0	0	0	1.37234	0.811966	1.42857	1.64667	1.33333	1.58865	0	0	0	0	0	0
630	1.07619	1.44604	1.09375	1.36806	1.47333	1.00568	0	0	0	0	0	0	1.32979	0.931624	1.33516	1.6	1.37681	1.50355	0	0	0	0	0	0
645	1.06667	1.39568	1.11458	1.41667	1.32	1.04545	0	0	0	0	0	0	1.38298	0.854701	1.2967	1.42	1.43478	1.4539	0	0	0	0	0	0
660	1.19524	1.38129	1.11458	1.26389	1.49333	1.04545	0	0	0	0	0	0	1.28191	0.935897	1.38462	1.41333	1.50725	1.31915	0	0	0	0	0	0
675	1.17143	1.43885	1.19271	1.4375	1.28	0.886364	0	0	0	0	0	0	0.989362	0.974359	1.26923	1.46667	1.33333	1.53191	0	0	0	0	0	0
690	1.17143	1.42446	1.19792	1.47917	1.33333	0.863636	0	0	0	0	0	0	0.744681	0.786325	1.2967	1.18	1.63768	1.63121	0	0	0	0	0	0
705	1.2	1.39568	1.26042	1.54167	1.33333	0.965909	0	0	0	0	0	0	0.638298	0.641026	1.26923	0.666667	1.52174	1.28369	0	0	0	0	0	0
720	1.26667	1.26619	1.19792	1.46528	1.30667	0.943182	0	0	0	0	0	0	0.691489	0.58547	1.06593	0.4	1.18841	0.93617	0	0	0	0	0	0
735	1.25238	1.2518	1.13542	1.44444	1.34667	0.954545	0	0	0	0	0	0	1	0.367521	0.956044	0.506667	1.0942	0.865248	0	0	0	0	0	0
750	1.12381	1.38849	1.17188	1.56944	1.48	0.943182	0	0	0	0	0	0	1.01596	0.487179	1	0.553333	1.08696	1.07092	0	0	0	0	0	0
765	1.17143	1.38849	1.17188	1.625	1.65333	0.829545	0	0	0	0	0	0	1.13298	0.581197	0.846154	0.82	1.31159	0.992908	0	0	0	0	0	0
780	1.18095	1.35971	1.15104	1.31944	1.54	1.01136	0	0	0	0	0	0	0.957447	0.675214	0.989011	0.88	1.34783	1.04965	0	0	0	0	0	0
795	1.19048	1.33813	1.32292	1.25	1.33333	0.965909	0	0	0	0	0	0	1.11702	0.82906	1.23077	1.03333	1.65217	1.39716	0	0	0	0	0	0
810	1.12381	1.25899	1.35417	1.25	1.37333	0.892045	0	0	0	0	0	0	1.26596	0.666667	1.07143	1.07333	1.52899	1.47518	0	0	0	0	0	0
825	1.17143	1.3741	1.45833	1.47222	1.62	0.772727	0	0.00581395	0.0117647	0	0	0.00632911	1.30851	0.752137	1.34066	1.01333	1.63768	1.47518	0	0.00588235	0	0	0.00694444	0
840	1.11429	1.16547	1.35417	1.19444	1.30667	0.886364	0	0	0	0	0	0	1.17021	0.910256	1.15385	1.16	1.6087	1.26241	0	0	0	0	0	0
855	1.02857	1.32374	1.42708	1.33333	1.63333	0.829545	0	0	0	0	0	0	1.15957	0.905983	1.15385	1.28	1.58696	1.24823	0	0	0	0	0	0
870	0.885714	1.22302	1.30208	1.73611	1.42667	0.732955	0	0	0	0	0	0	1.29255	0.858974	1.2967	1.29333	1.4058	1.0922	0	0	0	0	0	0
885	0.609524	1.19424	1.21875	1.58333	1.58667	0.886364	0	0	0	0	0	0	1.2234	0.820513	1.31868	1.36	1.53623	1.1773	0	0	0	0	0	0
900	0.857143	0.863309	1.07292	1.79861	1.4	0.818182	0	0	0	0	0	0	1.34574	0.893162	1.40659	1.44667	1.53623	1.20567	0	0	0	0	0	0
Group/Time[m]	N2 control SD	N2 1,5 mM SD	N2 4,5 mM SD	guco 2 control SD	guco 2 1,5 mM SD	guco 2 4,5 mM SD	IH33 4,5 mM SD
15
30
45
60
75
90
105
120
135
150
165
180
195
210
225
240
255
270
285
300
315
330
345
360
375
390
405
420
435
450
465
480
495
510
525
540
555
570
585
600
615
630
645
660
675
690
705
720
735
750
765
780
795
810
825
840
855
870
885
900

## Sheet: clk-1 09 16 2022
Counts
Well	A1	B1	C1	D1	E1	F1	A2	B2	C2	D2	E2	F2	A4	B4	C4	D4	E4	F4	A5	B5	C5	D5	E5	F5
Group/Time[m]	000_N2 king	000_N2 king	000_N2 king	000_N2 king	000_N2 king	000_N2 king	001_N2 1/10 PAO1 king	001_N2 1/10 PAO1 king	001_N2 1/10 PAO1 king	001_N2 1/10 PAO1 king	001_N2 1/10 PAO1 king	001_N2 1/10 PAO1 king	003_mq130 king	003_mq130 king	003_mq130 king	003_mq130 king	003_mq130 king	003_mq130 king	004_mq130 1/10 pao king	004_mq130 1/10 pao king	004_mq130 1/10 pao king	004_mq130 1/10 pao king	004_mq130 1/10 pao king	004_mq130 1/10 pao king
15	250	242	226	202	220	188	155	142	182	241	171	196	92	126	134	166	104	90	94	37	120	104	107	109
30	208	230	248	222	190	196	177	198	180	217	173	277	134	152	131	120	134	94	92	88	135	132	106	104
45	228	212	240	198	197	185	136	194	174	234	185	245	110	152	119	110	150	136	100	100	116	138	86	82
60	194	232	196	189	182	178	164	178	168	192	182	258	75	164	138	102	141	106	99	104	96	102	68	99
75	207	220	238	214	186	199	172	189	172	200	224	232	86	142	106	94	114	104	91	86	101	114	74	82
90	186	227	226	201	207	200	182	212	163	172	204	225	94	146	116	114	106	104	94	96	112	110	74	82
105	175	248	270	222	218	196	185	205	173	181	225	223	95	140	112	84	116	104	96	108	106	93	66	80
120	224	227	226	188	216	196	184	194	194	163	222	240	90	148	132	96	125	100	82	82	90	108	74	60
135	176	216	226	184	197	206	166	180	174	146	202	226	96	144	122	109	109	120	98	70	86	105	80	68
150	186	222	245	196	156	140	128	155	168	146	123	235	80	152	134	130	119	114	78	90	100	98	132	106
165	166	200	211	160	178	155	121	158	130	120	116	219	95	152	142	106	112	134	79	99	65	133	83	84
180	132	204	184	146	153	142	79	98	104	95	118	208	92	140	127	112	144	152	126	94	68	118	100	86
195	122	164	202	120	136	116	48	124	86	108	68	252	106	136	101	129	158	132	98	68	54	146	98	90
210	100	165	130	118	135	76	18	170	50	106	65	216	91	134	152	117	180	138	72	108	28	137	56	68
225	150	130	210	122	151	134	18	150	18	147	74	218	94	167	158	146	139	116	52	120	36	150	79	85
240	114	169	192	102	154	169	35	99	6	142	143	209	88	152	120	110	137	130	12	98	43	111	111	52
255	152	196	209	152	178	172	36	50	16	142	164	239	100	175	143	132	167	160	63	53	48	92	115	88
270	180	225	192	154	194	172	27	44	61	122	148	204	83	158	150	114	133	136	57	84	42	115	129	146
285	182	213	195	146	212	172	48	97	80	58	119	164	94	145	146	124	156	148	36	68	63	72	129	180
300	213	220	240	177	212	223	70	112	104	102	90	184	117	161	164	117	169	145	55	48	48	56	42	99
315	210	226	208	183	218	182	114	137	94	143	159	221	117	146	122	136	167	174	84	54	26	36	54	88
330	246	242	246	180	204	215	144	152	86	132	187	181	122	156	150	136	156	184	64	76	5	44	26	80
345	201	218	258	196	212	210	113	87	70	78	162	180	84	180	147	126	162	164	81	69	0	26	100	40
360	214	248	214	197	218	224	90	74	55	61	148	115	89	166	148	106	154	164	50	42	0	1	57	38
375	236	254	216	202	227	182	68	78	65	60	90	136	100	140	121	141	152	136	52	11	0	0	57	3
390	238	244	236	172	212	219	66	59	43	54	79	98	112	158	156	120	146	150	6	4	0	0	9	0
405	238	293	218	212	206	206	41	45	20	45	78	82	98	146	140	122	168	170	9	0	0	0	8	0
420	244	270	255	212	216	216	35	42	4	22	42	62	104	154	148	132	173	136	4	0	0	0	4	0
435	238	261	248	224	190	190	20	10	8	16	50	61	118	140	127	136	182	172	2	0	0	0	0	0
450	236	262	260	226	222	191	24	12	0	3	38	27	95	138	121	110	156	117	0	0	0	0	0	0
465	190	240	226	219	216	206	9	8	0	0	34	20	98	144	124	106	172	164	0	0	0	0	0	0
480	193	282	256	222	185	192	0	0	0	2	18	23	134	152	140	101	152	132	0	0	0	0	0	0
495	210	238	227	232	186	176	0	0	0	0	1	7	98	146	168	132	148	116	0	0	0	0	0	0
510	228	244	246	236	199	166	0	0	0	0	0	0	121	146	152	106	151	118	0	0	0	0	0	0
525	220	256	214	204	172	166	0	0	0	0	0	0	102	146	159	128	122	124	0	0	0	0	0	0
540	202	234	214	266	199	148	0	0	0	0	4	0	112	142	136	135	134	150	0	0	0	0	0	0
555	228	254	211	248	204	122	0	0	0	0	0	0	78	137	154	123	140	162	0	0	0	0	0	0
570	214	234	220	230	189	148	0	0	0	0	0	0	106	123	168	136	136	148	0	0	0	0	0	0
585	223	234	236	248	187	153	0	0	0	0	0	0	106	148	158	112	174	148	0	0	0	0	0	0
600	193	224	205	242	224	183	0	0	0	0	0	0	74	154	141	102	160	128	0	0	0	0	0	0
615	205	220	193	226	232	170	0	0	0	0	0	0	122	158	192	128	138	128	0	0	0	0	0	0
630	196	199	172	208	223	170	0	0	0	0	0	0	108	151	180	140	137	158	0	0	0	0	0	0
645	180	152	194	141	186	155	0	0	0	0	0	0	92	106	154	132	152	140	0	0	0	0	0	0
660	187	182	194	176	184	170	0	0	0	0	0	0	117	168	182	144	108	160	0	0	0	0	0	0
675	176	207	216	228	198	146	0	0	0	0	0	0	118	172	179	142	139	154	0	0	0	0	0	0
690	178	208	218	198	202	154	0	0	0	0	0	0	137	166	185	160	145	167	0	0	0	0	0	0
705	197	204	188	217	223	186	0	0	0	0	0	0	115	154	157	153	136	144	0	0	0	0	0	0
720	182	201	170	257	198	176	0	0	0	0	0	0	84	113	132	145	130	150	0	0	0	0	0	0
735	122	134	152	138	130	152	0	0	0	0	0	0	54	71	114	133	116	122	0	0	0	0	0	0
750	102	92	120	126	88	154	0	0	0	0	0	0	76	92	138	114	116	126	0	0	0	0	0	0
765	116	72	76	136	98	144	0	0	0	0	0	0	64	114	112	128	80	102	0	0	0	0	0	0
780	142	82	96	95	87	159	0	0	0	0	0	0	70	90	126	150	90	130	0	0	0	0	0	0
795	142	78	131	124	112	134	0	0	0	0	0	0	102	92	103	134	104	142	0	0	0	0	0	0
810	128	92	169	132	108	162	0	0	0	0	0	0	106	114	134	162	96	134	0	0	0	0	0	0
825	152	138	145	154	135	158	0	0	0	0	0	0	136	122	183	152	88	140	0	0	0	0	0	0
840	187	165	168	157	177	138	0	0	0	0	0	0	100	139	180	119	118	151	0	0	0	0	0	0
855	188	136	138	186	194	162	0	0	0	0	0	0	100	150	164	148	160	156	0	0	0	0	0	0
870	175	158	172	206	180	166	0	0	0	0	0	0	108	162	209	106	126	150	0	0	0	0	0	0
885	191	209	165	217	192	174	0	0	0	0	0	0	126	163	152	159	114	137	0	0	0	0	0	0
900	178	199	179	230	214	156	0	0	0	0	0	0	135	161	151	142	126	121	0	0	0	0	0	0
Habituation
Well	A1	B1	C1	D1	E1	F1	A2	B2	C2	D2	E2	F2	A4	B4	C4	D4	E4	F4	A5	B5	C5	D5	E5	F5
Group/Time[m]	000_N2 king	000_N2 king	000_N2 king	000_N2 king	000_N2 king	000_N2 king	001_N2 1/10 PAO1 king	001_N2 1/10 PAO1 king	001_N2 1/10 PAO1 king	001_N2 1/10 PAO1 king	001_N2 1/10 PA01 king	001_N2 1/10 PA01 king	003_mq130 king	003_mq130 king	003_mq130 king	003_mq130 king	003_mq130 king	003_mq130 king	004_mq130 1/10 pao king	004_mq130 1/10 pao king	004_mq130 1/10 pao king	004_mq130 1/10 pao king	004_mq130 1/10 pao king	004_mq130 1/10 pao king
15	212	192	202	256	194	226	206	253	223	184	246	225	140	161	162	106	131	130	132	164	151	156	136	122
30	155	191	222	223	191	238	174	232	219	198	224	228	98	98	154	120	138	124	136	129	166	151	109	110
Counts/habituation
Group/Time[m]	000_N2 king	000_N2 king	000_N2 king	000_N2 king	000_N2 king	000_N2 king	001_N2 1/10 PAO1 king	001_N2 1/10 PAO1 king	001_N2 1/10 PAO1 king	001_N2 1/10 PAO1 king	001_N2 1/10 PAO1 king	001_N2 1/10 PAO1 king	003_mq130 king	003_mq130 king	003_mq130 king	003_mq130 king	003_mq130 king	003_mq130 king	004_mq130 1/10 pao king	004_mq130 1/10 pao king	004_mq130 1/10 pao king	004_mq130 1/10 pao king	004_mq130 1/10 pao king	004_mq130 1/10 pao king
15	1.6129	1.26702	1.01802	0.90583	1.15183	0.789916	0.890805	0.612069	0.83105	1.21717	0.763393	0.859649	0.938776	1.28571	0.87013	1.38333	0.753623	0.725806	0.691176	0.286822	0.722892	0.688742	0.981651	0.990909
30	1.34194	1.20419	1.11712	0.995516	0.994764	0.823529	1.01724	0.853448	0.821918	1.09596	0.772321	1.21491	1.36735	1.55102	0.850649	1	0.971014	0.758065	0.676471	0.682171	0.813253	0.874172	0.972477	0.945455
45	1.47097	1.10995	1.08108	0.887892	1.03141	0.777311	0.781609	0.836207	0.794521	1.18182	0.825893	1.07456	1.12245	1.55102	0.772727	0.916667	1.08696	1.09677	0.735294	0.775194	0.698795	0.913907	0.788991	0.745455
60	1.25161	1.21466	0.882883	0.847534	0.95288	0.747899	0.942529	0.767241	0.767123	0.969697	0.8125	1.13158	0.765306	1.67347	0.896104	0.85	1.02174	0.854839	0.727941	0.806202	0.578313	0.675497	0.623853	0.9
75	1.33548	1.15183	1.07207	0.959641	0.973822	0.836134	0.988506	0.814655	0.785388	1.0101	1	1.01754	0.877551	1.44898	0.688312	0.783333	0.826087	0.83871	0.669118	0.666667	0.608434	0.754967	0.678899	0.745455
90	1.2	1.18848	1.01802	0.901345	1.08377	0.840336	1.04598	0.913793	0.744292	0.868687	0.910714	0.986842	0.959184	1.4898	0.753247	0.95	0.768116	0.83871	0.691176	0.744186	0.674699	0.728477	0.678899	0.745455
105	1.12903	1.29843	1.21622	0.995516	1.14136	0.823529	1.06322	0.883621	0.789954	0.914141	1.00446	0.97807	0.969388	1.42857	0.727273	0.7	0.84058	0.83871	0.705882	0.837209	0.638554	0.615894	0.605505	0.727273
120	1.44516	1.18848	1.01802	0.843049	1.13089	0.823529	1.05747	0.836207	0.885845	0.823232	0.991071	1.05263	0.918367	1.5102	0.857143	0.8	0.905797	0.806452	0.602941	0.635659	0.542169	0.715232	0.678899	0.545455
135	1.13548	1.13089	1.01802	0.825112	1.03141	0.865546	0.954023	0.775862	0.794521	0.737374	0.901786	0.991228	0.979592	1.46939	0.792208	0.908333	0.789855	0.967742	0.720588	0.542636	0.518072	0.695364	0.733945	0.618182
150	1.2	1.1623	1.1036	0.878924	0.816754	0.588235	0.735632	0.668103	0.767123	0.737374	0.549107	1.0307	0.816327	1.55102	0.87013	1.08333	0.862319	0.919355	0.573529	0.697674	0.60241	0.649007	1.21101	0.963636
165	1.07097	1.04712	0.95045	0.717489	0.931937	0.651261	0.695402	0.681034	0.593607	0.606061	0.517857	0.960526	0.969388	1.55102	0.922078	0.883333	0.811594	1.08065	0.580882	0.767442	0.391566	0.880795	0.761468	0.763636
180	0.851613	1.06806	0.828829	0.654709	0.801047	0.596639	0.454023	0.422414	0.474886	0.479798	0.526786	0.912281	0.938776	1.42857	0.824675	0.933333	1.04348	1.22581	0.926471	0.728682	0.409639	0.781457	0.917431	0.781818
195	0.787097	0.858639	0.90991	0.538117	0.712042	0.487395	0.275862	0.534483	0.392694	0.545455	0.303571	1.10526	1.08163	1.38776	0.655844	1.075	1.14493	1.06452	0.720588	0.527132	0.325301	0.966887	0.899083	0.818182
210	0.645161	0.863874	0.585586	0.529148	0.706806	0.319328	0.103448	0.732759	0.228311	0.535354	0.290179	0.947368	0.928571	1.36735	0.987013	0.975	1.30435	1.1129	0.529412	0.837209	0.168675	0.907285	0.513761	0.618182
225	0.967742	0.680628	0.945946	0.547085	0.790576	0.563025	0.103448	0.646552	0.0821918	0.742424	0.330357	0.95614	0.959184	1.70408	1.02597	1.21667	1.00725	0.935484	0.382353	0.930233	0.216867	0.993377	0.724771	0.772727
240	0.735484	0.884817	0.864865	0.457399	0.806283	0.710084	0.201149	0.426724	0.0273973	0.717172	0.638393	0.916667	0.897959	1.55102	0.779221	0.916667	0.992754	1.04839	0.0882353	0.75969	0.259036	0.735099	1.01835	0.472727
255	0.980645	1.02618	0.941441	0.681614	0.931937	0.722689	0.206897	0.215517	0.0730594	0.717172	0.732143	1.04825	1.02041	1.78571	0.928571	1.1	1.21014	1.29032	0.463235	0.410853	0.289157	0.609272	1.05505	0.8
270	1.16129	1.17801	0.864865	0.690583	1.01571	0.722689	0.155172	0.189655	0.278539	0.616162	0.660714	0.894737	0.846939	1.61224	0.974026	0.95	0.963768	1.09677	0.419118	0.651163	0.253012	0.761589	1.18349	1.32727
285	1.17419	1.11518	0.878378	0.654709	1.10995	0.722689	0.275862	0.418103	0.365297	0.292929	0.53125	0.719298	0.959184	1.47959	0.948052	1.03333	1.13043	1.19355	0.264706	0.527132	0.379518	0.476821	1.18349	1.63636
300	1.37419	1.15183	1.08108	0.793722	1.10995	0.936975	0.402299	0.482759	0.474886	0.515152	0.401786	0.807018	1.19388	1.64286	1.06494	0.975	1.22464	1.16935	0.404412	0.372093	0.289157	0.370861	0.385321	0.9
315	1.35484	1.18325	0.936937	0.820628	1.14136	0.764706	0.655172	0.590517	0.429224	0.722222	0.709821	0.969298	1.19388	1.4898	0.792208	1.13333	1.21014	1.40323	0.617647	0.418605	0.156627	0.238411	0.495413	0.8
330	1.5871	1.26702	1.10811	0.807175	1.06806	0.903361	0.827586	0.655172	0.392694	0.666667	0.834821	0.79386	1.2449	1.59184	0.974026	1.13333	1.13043	1.48387	0.470588	0.589147	0.0301205	0.291391	0.238532	0.727273
345	1.29677	1.14136	1.16216	0.878924	1.10995	0.882353	0.649425	0.375	0.319635	0.393939	0.723214	0.789474	0.857143	1.83673	0.954545	1.05	1.17391	1.32258	0.595588	0.534884	0	0.172185	0.917431	0.363636
360	1.38065	1.29843	0.963964	0.883408	1.14136	0.941176	0.517241	0.318966	0.251142	0.308081	0.660714	0.504386	0.908163	1.69388	0.961039	0.883333	1.11594	1.32258	0.367647	0.325581	0	0.00662252	0.522936	0.345455
375	1.52258	1.32984	0.972973	0.90583	1.18848	0.764706	0.390805	0.336207	0.296804	0.30303	0.401786	0.596491	1.02041	1.42857	0.785714	1.175	1.10145	1.09677	0.382353	0.0852713	0	0	0.522936	0.0272727
390	1.53548	1.27749	1.06306	0.7713	1.10995	0.920168	0.37931	0.25431	0.196347	0.272727	0.352679	0.429825	1.14286	1.61224	1.01299	1	1.05797	1.20968	0.0441176	0.0310078	0	0	0.0825688	0
405	1.53548	1.53403	0.981982	0.950673	1.07853	0.865546	0.235632	0.193966	0.0913242	0.227273	0.348214	0.359649	1	1.4898	0.909091	1.01667	1.21739	1.37097	0.0661765	0	0	0	0.0733945	0
420	1.57419	1.41361	1.14865	0.950673	1.13089	0.907563	0.201149	0.181034	0.0182648	0.111111	0.1875	0.27193	1.06122	1.57143	0.961039	1.1	1.25362	1.09677	0.0294118	0	0	0	0.0366972	0
435	1.53548	1.36649	1.11712	1.00448	0.994764	0.798319	0.114943	0.0431034	0.0365297	0.0808081	0.223214	0.267544	1.20408	1.42857	0.824675	1.13333	1.31884	1.3871	0.0147059	0	0	0	0	0
450	1.52258	1.37173	1.17117	1.01345	1.1623	0.802521	0.137931	0.0517241	0	0.0151515	0.169643	0.118421	0.969388	1.40816	0.785714	0.916667	1.13043	0.943548	0	0	0	0	0	0
465	1.22581	1.25654	1.01802	0.982063	1.13089	0.865546	0.0517241	0.0344828	0	0	0.151786	0.0877193	1	1.46939	0.805195	0.883333	1.24638	1.32258	0	0	0	0	0	0
480	1.24516	1.47644	1.15315	0.995516	0.968586	0.806723	0	0	0	0.010101	0.0803571	0.100877	1.36735	1.55102	0.909091	0.841667	1.10145	1.06452	0	0	0	0	0	0
495	1.35484	1.24607	1.02252	1.04036	0.973822	0.739496	0	0	0	0	0.00446429	0.0307018	1	1.4898	1.09091	1.1	1.07246	0.935484	0	0	0	0	0	0
510	1.47097	1.27749	1.10811	1.0583	1.04188	0.697479	0	0	0	0	0	0	1.23469	1.4898	0.987013	0.883333	1.0942	0.951613	0	0	0	0	0	0
525	1.41935	1.34031	0.963964	0.914798	0.900524	0.697479	0	0	0	0	0	0	1.04082	1.4898	1.03247	1.06667	0.884058	1	0	0	0	0	0	0
540	1.30323	1.22513	0.963964	1.19283	1.04188	0.621849	0	0	0	0	0.0178571	0	1.14286	1.44898	0.883117	1.125	0.971014	1.20968	0	0	0	0	0	0
555	1.47097	1.32984	0.95045	1.11211	1.06806	0.512605	0	0	0	0	0	0	0.795918	1.39796	1	1.025	1.01449	1.30645	0	0	0	0	0	0
570	1.38065	1.22513	0.990991	1.03139	0.989529	0.621849	0	0	0	0	0	0	1.08163	1.2551	1.09091	1.13333	0.985507	1.19355	0	0	0	0	0	0
585	1.43871	1.22513	1.06306	1.11211	0.979058	0.642857	0	0	0	0	0	0	1.08163	1.5102	1.02597	0.933333	1.26087	1.19355	0	0	0	0	0	0
600	1.24516	1.17277	0.923423	1.0852	1.17277	0.768908	0	0	0	0	0	0	0.755102	1.57143	0.915584	0.85	1.15942	1.03226	0	0	0	0	0	0
615	1.32258	1.15183	0.869369	1.01345	1.21466	0.714286	0	0	0	0	0	0	1.2449	1.61224	1.24675	1.06667	1	1.03226	0	0	0	0	0	0
630	1.26452	1.04188	0.774775	0.932735	1.16754	0.714286	0	0	0	0	0	0	1.10204	1.54082	1.16883	1.16667	0.992754	1.27419	0	0	0	0	0	0
645	1.16129	0.795812	0.873874	0.632287	0.973822	0.651261	0	0	0	0	0	0	0.938776	1.08163	1	1.1	1.10145	1.12903	0	0	0	0	0	0
660	1.20645	0.95288	0.873874	0.789238	0.963351	0.714286	0	0	0	0	0	0	1.19388	1.71429	1.18182	1.2	0.782609	1.29032	0	0	0	0	0	0
675	1.13548	1.08377	0.972973	1.02242	1.03665	0.613445	0	0	0	0	0	0	1.20408	1.7551	1.16234	1.18333	1.00725	1.24194	0	0	0	0	0	0
690	1.14839	1.08901	0.981982	0.887892	1.05759	0.647059	0	0	0	0	0	0	1.39796	1.69388	1.2013	1.33333	1.05072	1.34677	0	0	0	0	0	0
705	1.27097	1.06806	0.846847	0.973094	1.16754	0.781513	0	0	0	0	0	0	1.17347	1.57143	1.01948	1.275	0.985507	1.16129	0	0	0	0	0	0
720	1.17419	1.05236	0.765766	1.15247	1.03665	0.739496	0	0	0	0	0	0	0.857143	1.15306	0.857143	1.20833	0.942029	1.20968	0	0	0	0	0	0
735	0.787097	0.701571	0.684685	0.618834	0.680628	0.638655	0	0	0	0	0	0	0.55102	0.72449	0.74026	1.10833	0.84058	0.983871	0	0	0	0	0	0
750	0.658065	0.481675	0.540541	0.565022	0.460733	0.647059	0	0	0	0	0	0	0.77551	0.938776	0.896104	0.95	0.84058	1.01613	0	0	0	0	0	0
765	0.748387	0.376963	0.342342	0.609865	0.513089	0.605042	0	0	0	0	0	0	0.653061	1.16327	0.727273	1.06667	0.57971	0.822581	0	0	0	0	0	0
780	0.916129	0.429319	0.432432	0.426009	0.455497	0.668067	0	0	0	0	0	0	0.714286	0.918367	0.818182	1.25	0.652174	1.04839	0	0	0	0	0	0
795	0.916129	0.408377	0.59009	0.556054	0.586387	0.563025	0	0	0	0	0	0	1.04082	0.938776	0.668831	1.11667	0.753623	1.14516	0	0	0	0	0	0
810	0.825806	0.481675	0.761261	0.591928	0.565445	0.680672	0	0	0	0	0	0	1.08163	1.16327	0.87013	1.35	0.695652	1.08065	0	0	0	0	0	0
825	0.980645	0.722513	0.653153	0.690583	0.706806	0.663866	0	0	0	0	0	0	1.38776	1.2449	1.18831	1.26667	0.637681	1.12903	0	0	0	0	0	0
840	1.20645	0.863874	0.756757	0.704036	0.926702	0.579832	0	0	0	0	0	0	1.02041	1.41837	1.16883	0.991667	0.855072	1.21774	0	0	0	0	0	0
855	1.2129	0.712042	0.621622	0.834081	1.01571	0.680672	0	0	0	0	0	0	1.02041	1.53061	1.06494	1.23333	1.15942	1.25806	0	0	0	0	0	0
870	1.12903	0.827225	0.774775	0.923767	0.942408	0.697479	0	0	0	0	0	0	1.10204	1.65306	1.35714	0.883333	0.913043	1.20968	0	0	0	0	0	0
885	1.23226	1.09424	0.743243	0.973094	1.00524	0.731092	0	0	0	0	0	0	1.28571	1.66327	0.987013	1.325	0.826087	1.10484	0	0	0	0	0	0
900	1.14839	1.04188	0.806306	1.03139	1.12042	0.655462	0	0	0	0	0	0	1.37755	1.64286	0.980519	1.18333	0.913043	0.975806	0	0	0	0	0	0
