# Supplementary material for: Rhodoquinone-dependent electron transport chain is essential for Caenorhabditis elegans survival in hydrogen sulfide environments
Source: J Biol Chem. 2024 Aug 22;300(9):107708. doi: 10.1016/j.jbc.2024.107708 (PMC11422605; doi:10.1016/j.jbc.2024.107708)
Supplement: Supporting Data 4 [file mmc5.xlsx]

## Sheet: index
Raw data of replicates of the Wmicrotracker assays using paraquat solution or vehicle. The representative experiment used in the figure is indicated.
Date of the assay	Strains
12 01 2022	N2, kynu-1(tm4924) y clk-1(qm30)	Figure
09 09 2022	N2 y kynu-1(tm4924)
09 12 2022	N2 y clk-1(qm30)
12 26 2022	N2, kynu-1(tm4924) y clk-1(qm30)

## Sheet: PQ_clk-1_09 12 2022
Counts
Well	A1	B1	C1	D1	E1	F1	A4	B4	C4	D4	E4	F4	A11	B11	C11	D11	A12	B12	C12
Group/Time[m]	000_N2 0	000_N2 0	000_N2 0	000_N2 0	000_N2 0	000_N2 0	003_mq130 0	003_mq130 0	003_mq130 0	003_mq130 0	003_mq130 0	003_mq130 0	010_N2 paraquat 50 mM	010_N2 paraquat 50 mM	010_N2 paraquat 50 mM	010_N2 paraquat 50 mM	011_MQ130 paraquat 50 mM	011_MQ130 paraquat 50 mM	011_MQ130 paraquat 50 mM
15	81	154	177	129	148	133	196	201	245	242	201	219	60	120	128	74	149	180	200
30	73	173	159	128	150	162	192	195	234	217	194	234	84	158	127	90	204	194	196
45	92	175	170	122	161	166	185	172	237	212	205	236	124	200	139	90	206	215	253
60	134	196	212	149	191	179	170	230	252	218	221	242	146	188	150	82	192	240	236
75	136	224	210	164	239	194	156	208	243	232	224	238	150	186	201	102	234	216	233
90	161	230	238	180	212	187	146	198	220	247	230	244	117	212	196	104	221	210	236
105	167	221	226	164	245	193	149	218	216	244	228	238	152	204	198	96	198	226	236
120	207	252	261	176	231	209	156	196	238	225	230	220	152	220	175	103	200	194	254
135	185	229	236	164	252	225	158	200	227	256	232	246	165	222	192	92	180	205	184
150	164	238	243	152	234	200	126	206	232	259	243	238	172	218	229	92	166	198	180
165	166	230	226	174	234	190	116	188	224	260	213	238	167	208	212	90	162	164	174
180	163	220	230	182	206	184	105	188	231	256	228	250	169	220	226	106	136	121	144
195	152	190	231	157	220	180	122	214	208	244	229	211	124	216	207	106	124	135	136
210	120	212	216	142	220	181	116	192	191	270	253	230	114	206	240	106	101	135	174
225	140	181	180	122	196	168	100	202	237	247	220	190	120	222	188	78	106	136	130
240	137	166	199	147	198	138	130	207	207	243	266	188	138	222	214	84	120	100	99
255	116	211	173	136	190	122	112	204	191	226	270	208	159	186	174	77	62	119	101
270	186	172	164	132	172	142	142	208	196	274	247	184	121	205	206	102	68	123	110
285	113	192	158	150	190	126	119	194	213	262	220	165	114	165	180	92	82	83	78
300	101	164	203	140	188	152	94	214	208	273	222	184	129	164	180	89	40	88	80
315	122	176	171	143	168	146	125	206	192	259	226	207	135	166	165	94	54	102	90
330	128	164	178	160	176	134	98	197	160	292	221	163	118	148	166	108	91	90	64
345	144	199	194	167	183	150	104	213	174	242	246	184	133	170	176	82	36	78	46
360	136	204	220	174	206	166	102	176	164	230	218	210	119	177	182	84	48	64	48
375	130	223	210	204	210	150	122	194	190	236	232	184	146	168	160	100	26	85	76
390	142	228	247	196	237	164	97	196	162	234	252	180	128	180	176	88	42	56	79
405	128	198	244	190	226	146	108	195	178	228	232	205	138	200	184	98	22	54	78
420	100	200	210	211	228	164	143	198	178	188	220	180	116	202	190	108	37	62	52
435	86	194	178	218	202	166	152	208	164	220	235	198	124	163	183	89	29	38	50
450	98	192	197	192	218	142	128	208	194	204	208	212	104	203	205	114	12	50	60
465	105	164	180	202	224	158	122	197	196	217	251	249	140	185	170	92	24	38	40
480	118	181	178	160	202	126	144	196	191	233	244	212	141	173	178	94	14	20	45
495	122	155	187	181	187	130	117	218	172	222	243	220	124	115	168	71	10	30	52
510	114	200	190	176	128	126	132	196	177	208	246	205	63	146	172	86	18	34	20
525	116	174	171	175	178	121	96	194	204	206	225	199	72	152	140	64	17	27	39
540	116	178	176	194	160	116	122	190	160	211	222	219	84	112	126	86	13	18	17
555	100	146	188	203	178	140	130	206	189	206	222	170	82	140	140	60	12	45	5
570	98	200	168	176	186	126	97	196	157	215	200	209	62	79	118	48	22	48	20
585	118	153	200	194	180	114	97	163	150	199	209	192	81	120	122	51	10	16	23
600	126	172	165	180	186	124	116	181	131	234	209	183	84	95	106	45	12	42	20
615	118	179	185	203	218	114	102	199	192	174	209	190	51	80	110	28	12	35	37
630	98	160	184	205	172	97	105	164	188	190	170	190	46	70	72	28	16	49	11
645	106	142	186	200	214	118	110	188	178	208	178	191	84	92	66	14	16	38	7
660	88	173	208	164	187	124	124	230	192	165	224	222	22	100	24	36	16	61	24
675	91	162	194	232	186	121	114	173	206	165	213	177	44	84	35	10	6	10	7
690	86	176	183	196	176	128	105	174	166	189	172	201	33	32	46	18	3	22	12
705	92	152	186	212	206	105	123	166	184	208	202	196	1	62	8	35	4	60	10
720	91	178	195	190	183	121	110	172	216	161	186	242	18	30	18	20	18	10	16
735	104	170	180	210	168	129	91	162	220	174	209	176	13	48	28	16	14	14	14
750	71	174	186	220	196	102	91	133	191	202	177	186	19	20	38	21	0	18	16
765	94	179	198	194	168	140	116	134	210	183	176	196	19	18	27	2	10	9	8
780	127	168	168	198	194	128	70	116	190	174	162	174	0	22	16	24	0	0	22
795	96	180	176	222	170	116	81	154	202	182	140	191	0	5	3	21	3	10	34
810	84	174	195	187	179	142	74	150	202	215	166	202	0	6	25	2	9	20	3
825	108	164	200	196	178	130	76	146	182	203	180	194	0	0	4	0	6	2	15
840	79	210	198	220	186	122	83	200	198	188	180	179	10	4	31	18	2	4	4
855	96	152	152	190	202	125	69	192	168	204	165	176	8	0	25	3	0	0	3
870	93	133	166	196	166	98	72	200	188	194	189	153	26	6	4	15	16	8	0
885	86	124	162	167	159	166	70	190	190	166	158	147	2	4	4	16	15	4	9
900	72	137	136	185	174	116	72	162	188	164	182	108	0	14	10	8	7	10	8
Habituation
Well	A1	B1	C1	D1	E1	F1	A4	B4	C4	D4	E4	F4	A11	B11	C11	D11	A12	B12	C12
Group/Time[m]	000_N2 0	000_N2 0	000_N2 0	000_N2 0	000_N2 0	000_N2 0	003_mq130 0	003_mq130 0	003_mq130 0	003_mq130 0	003_mq130 0	003_mq130 0	010_N2 paraquat 50 mM	010_N2 paraquat 50 mM	010_N2 paraquat 50 mM	010_N2 paraquat 50 mM	011_MQ130 paraquat 50 mM	011_MQ130 paraquat 50 mM	011_MQ130 paraquat 50 mM
15	136	118	116	120	128	163	145	182	222	230	170	247	122	122	156	81	159	200	217
30	96	121	120	146	134	136	158	186	229	209	180	206	90	136	132	86	194	221	186
Counts/habituation
Group/Time[m]	000_N2 0	000_N2 0	000_N2 0	000_N2 0	000_N2 0	000_N2 0	003_mq130 0	003_mq130 0	003_mq130 0	003_mq130 0	003_mq130 0	003_mq130 0	010_N2 paraquat 50 mM	010_N2 paraquat 50 mM	010_N2 paraquat 50 mM	010_N2 paraquat 50 mM	011_MQ130 paraquat 50 mM	011_MQ130 paraquat 50 mM	011_MQ130 paraquat 50 mM
15	0.84375	1.27273	1.475	0.883562	1.10448	0.977941	1.24051	1.08065	1.06987	1.15789	1.11667	1.06311	0.666667	0.882353	0.969697	0.860465	0.768041	0.81448	1.07527
30	0.760417	1.42975	1.325	0.876712	1.1194	1.19118	1.21519	1.04839	1.02183	1.03828	1.07778	1.13592	0.933333	1.16176	0.962121	1.04651	1.05155	0.877828	1.05376
45	0.958333	1.44628	1.41667	0.835616	1.20149	1.22059	1.17089	0.924731	1.03493	1.01435	1.13889	1.14563	1.37778	1.47059	1.05303	1.04651	1.06186	0.972851	1.36022
60	1.39583	1.61983	1.76667	1.02055	1.42537	1.31618	1.07595	1.23656	1.10044	1.04306	1.22778	1.17476	1.62222	1.38235	1.13636	0.953488	0.989691	1.08597	1.26882
75	1.41667	1.85124	1.75	1.12329	1.78358	1.42647	0.987342	1.11828	1.06114	1.11005	1.24444	1.15534	1.66667	1.36765	1.52273	1.18605	1.20619	0.977376	1.25269
90	1.67708	1.90083	1.98333	1.23288	1.58209	1.375	0.924051	1.06452	0.960699	1.18182	1.27778	1.18447	1.3	1.55882	1.48485	1.2093	1.13918	0.950226	1.26882
105	1.73958	1.82645	1.88333	1.12329	1.82836	1.41912	0.943038	1.17204	0.943231	1.16746	1.26667	1.15534	1.68889	1.5	1.5	1.11628	1.02062	1.02262	1.26882
120	2.15625	2.08264	2.175	1.20548	1.72388	1.53676	0.987342	1.05376	1.0393	1.07656	1.27778	1.06796	1.68889	1.61765	1.32576	1.19767	1.03093	0.877828	1.36559
135	1.92708	1.89256	1.96667	1.12329	1.8806	1.65441	1	1.07527	0.991266	1.22488	1.28889	1.19417	1.83333	1.63235	1.45455	1.06977	0.927835	0.927602	0.989247
150	1.70833	1.96694	2.025	1.0411	1.74627	1.47059	0.797468	1.10753	1.0131	1.23923	1.35	1.15534	1.91111	1.60294	1.73485	1.06977	0.85567	0.895928	0.967742
165	1.72917	1.90083	1.88333	1.19178	1.74627	1.39706	0.734177	1.01075	0.978166	1.24402	1.18333	1.15534	1.85556	1.52941	1.60606	1.04651	0.835052	0.742081	0.935484
180	1.69792	1.81818	1.91667	1.24658	1.53731	1.35294	0.664557	1.01075	1.00873	1.22488	1.26667	1.21359	1.87778	1.61765	1.71212	1.23256	0.701031	0.547511	0.774194
195	1.58333	1.57025	1.925	1.07534	1.64179	1.32353	0.772152	1.15054	0.908297	1.16746	1.27222	1.02427	1.37778	1.58824	1.56818	1.23256	0.639175	0.61086	0.731183
210	1.25	1.75207	1.8	0.972603	1.64179	1.33088	0.734177	1.03226	0.834061	1.29187	1.40556	1.1165	1.26667	1.51471	1.81818	1.23256	0.520619	0.61086	0.935484
225	1.45833	1.49587	1.5	0.835616	1.46269	1.23529	0.632911	1.08602	1.03493	1.18182	1.22222	0.92233	1.33333	1.63235	1.42424	0.906977	0.546392	0.615385	0.698925
240	1.42708	1.3719	1.65833	1.00685	1.47761	1.01471	0.822785	1.1129	0.90393	1.16268	1.47778	0.912621	1.53333	1.63235	1.62121	0.976744	0.618557	0.452489	0.532258
255	1.20833	1.7438	1.44167	0.931507	1.41791	0.897059	0.708861	1.09677	0.834061	1.08134	1.5	1.00971	1.76667	1.36765	1.31818	0.895349	0.319588	0.538462	0.543011
270	1.9375	1.42149	1.36667	0.90411	1.28358	1.04412	0.898734	1.11828	0.855895	1.311	1.37222	0.893204	1.34444	1.50735	1.56061	1.18605	0.350515	0.556561	0.591398
285	1.17708	1.58678	1.31667	1.0274	1.41791	0.926471	0.753165	1.04301	0.930131	1.25359	1.22222	0.800971	1.26667	1.21324	1.36364	1.06977	0.42268	0.375566	0.419355
300	1.05208	1.35537	1.69167	0.958904	1.40299	1.11765	0.594937	1.15054	0.908297	1.30622	1.23333	0.893204	1.43333	1.20588	1.36364	1.03488	0.206186	0.39819	0.430108
315	1.27083	1.45455	1.425	0.979452	1.25373	1.07353	0.791139	1.10753	0.838428	1.23923	1.25556	1.00485	1.5	1.22059	1.25	1.09302	0.278351	0.461538	0.483871
330	1.33333	1.35537	1.48333	1.09589	1.31343	0.985294	0.620253	1.05914	0.69869	1.39713	1.22778	0.791262	1.31111	1.08824	1.25758	1.25581	0.469072	0.40724	0.344086
345	1.5	1.64463	1.61667	1.14384	1.36567	1.10294	0.658228	1.14516	0.759825	1.15789	1.36667	0.893204	1.47778	1.25	1.33333	0.953488	0.185567	0.352941	0.247312
360	1.41667	1.68595	1.83333	1.19178	1.53731	1.22059	0.64557	0.946237	0.716157	1.10048	1.21111	1.01942	1.32222	1.30147	1.37879	0.976744	0.247423	0.289593	0.258065
375	1.35417	1.84298	1.75	1.39726	1.56716	1.10294	0.772152	1.04301	0.829694	1.12919	1.28889	0.893204	1.62222	1.23529	1.21212	1.16279	0.134021	0.384615	0.408602
390	1.47917	1.8843	2.05833	1.34247	1.76866	1.20588	0.613924	1.05376	0.707424	1.11962	1.4	0.873786	1.42222	1.32353	1.33333	1.02326	0.216495	0.253394	0.424731
405	1.33333	1.63636	2.03333	1.30137	1.68657	1.07353	0.683544	1.04839	0.777293	1.09091	1.28889	0.995146	1.53333	1.47059	1.39394	1.13953	0.113402	0.244344	0.419355
420	1.04167	1.65289	1.75	1.44521	1.70149	1.20588	0.905063	1.06452	0.777293	0.899522	1.22222	0.873786	1.28889	1.48529	1.43939	1.25581	0.190722	0.280543	0.27957
435	0.895833	1.60331	1.48333	1.49315	1.50746	1.22059	0.962025	1.11828	0.716157	1.05263	1.30556	0.961165	1.37778	1.19853	1.38636	1.03488	0.149485	0.171946	0.268817
450	1.02083	1.58678	1.64167	1.31507	1.62687	1.04412	0.810127	1.11828	0.847162	0.976077	1.15556	1.02913	1.15556	1.49265	1.55303	1.32558	0.0618557	0.226244	0.322581
465	1.09375	1.35537	1.5	1.38356	1.67164	1.16176	0.772152	1.05914	0.855895	1.03828	1.39444	1.20874	1.55556	1.36029	1.28788	1.06977	0.123711	0.171946	0.215054
480	1.22917	1.49587	1.48333	1.09589	1.50746	0.926471	0.911392	1.05376	0.834061	1.11483	1.35556	1.02913	1.56667	1.27206	1.34848	1.09302	0.0721649	0.0904977	0.241935
495	1.27083	1.28099	1.55833	1.23973	1.39552	0.955882	0.740506	1.17204	0.751092	1.0622	1.35	1.06796	1.37778	0.845588	1.27273	0.825581	0.0515464	0.135747	0.27957
510	1.1875	1.65289	1.58333	1.20548	0.955224	0.926471	0.835443	1.05376	0.772926	0.995215	1.36667	0.995146	0.7	1.07353	1.30303	1	0.0927835	0.153846	0.107527
525	1.20833	1.43802	1.425	1.19863	1.32836	0.889706	0.607595	1.04301	0.89083	0.985646	1.25	0.966019	0.8	1.11765	1.06061	0.744186	0.0876289	0.122172	0.209677
540	1.20833	1.47107	1.46667	1.32877	1.19403	0.852941	0.772152	1.02151	0.69869	1.00957	1.23333	1.06311	0.933333	0.823529	0.954545	1	0.0670103	0.081448	0.0913978
555	1.04167	1.20661	1.56667	1.39041	1.32836	1.02941	0.822785	1.10753	0.825328	0.985646	1.23333	0.825243	0.911111	1.02941	1.06061	0.697674	0.0618557	0.20362	0.0268817
570	1.02083	1.65289	1.4	1.20548	1.38806	0.926471	0.613924	1.05376	0.68559	1.02871	1.11111	1.01456	0.688889	0.580882	0.893939	0.55814	0.113402	0.217195	0.107527
585	1.22917	1.26446	1.66667	1.32877	1.34328	0.838235	0.613924	0.876344	0.655022	0.952153	1.16111	0.932039	0.9	0.882353	0.924242	0.593023	0.0515464	0.0723982	0.123656
600	1.3125	1.42149	1.375	1.23288	1.38806	0.911765	0.734177	0.973118	0.572052	1.11962	1.16111	0.88835	0.933333	0.698529	0.80303	0.523256	0.0618557	0.190045	0.107527
615	1.22917	1.47934	1.54167	1.39041	1.62687	0.838235	0.64557	1.06989	0.838428	0.832536	1.16111	0.92233	0.566667	0.588235	0.833333	0.325581	0.0618557	0.158371	0.198925
630	1.02083	1.32231	1.53333	1.40411	1.28358	0.713235	0.664557	0.88172	0.820961	0.909091	0.944444	0.92233	0.511111	0.514706	0.545455	0.325581	0.0824742	0.221719	0.0591398
645	1.10417	1.17355	1.55	1.36986	1.59701	0.867647	0.696203	1.01075	0.777293	0.995215	0.988889	0.927184	0.933333	0.676471	0.5	0.162791	0.0824742	0.171946	0.0376344
660	0.916667	1.42975	1.73333	1.12329	1.39552	0.911765	0.78481	1.23656	0.838428	0.789474	1.24444	1.07767	0.244444	0.735294	0.181818	0.418605	0.0824742	0.276018	0.129032
675	0.947917	1.33884	1.61667	1.58904	1.38806	0.889706	0.721519	0.930108	0.899563	0.789474	1.18333	0.859223	0.488889	0.617647	0.265152	0.116279	0.0309278	0.0452489	0.0376344
690	0.895833	1.45455	1.525	1.34247	1.31343	0.941176	0.664557	0.935484	0.724891	0.904306	0.955556	0.975728	0.366667	0.235294	0.348485	0.209302	0.0154639	0.0995475	0.0645161
705	0.958333	1.2562	1.55	1.45205	1.53731	0.772059	0.778481	0.892473	0.803493	0.995215	1.12222	0.951456	0.0111111	0.455882	0.0606061	0.406977	0.0206186	0.271493	0.0537634
720	0.947917	1.47107	1.625	1.30137	1.36567	0.889706	0.696203	0.924731	0.943231	0.770335	1.03333	1.17476	0.2	0.220588	0.136364	0.232558	0.0927835	0.0452489	0.0860215
735	1.08333	1.40496	1.5	1.43836	1.25373	0.948529	0.575949	0.870968	0.960699	0.832536	1.16111	0.854369	0.144444	0.352941	0.212121	0.186047	0.0721649	0.0633484	0.0752688
750	0.739583	1.43802	1.55	1.50685	1.46269	0.75	0.575949	0.715054	0.834061	0.966507	0.983333	0.902913	0.211111	0.147059	0.287879	0.244186	0	0.081448	0.0860215
765	0.979167	1.47934	1.65	1.32877	1.25373	1.02941	0.734177	0.72043	0.917031	0.875598	0.977778	0.951456	0.211111	0.132353	0.204545	0.0232558	0.0515464	0.040724	0.0430108
780	1.32292	1.38843	1.4	1.35616	1.44776	0.941176	0.443038	0.623656	0.829694	0.832536	0.9	0.84466	0	0.161765	0.121212	0.27907	0	0	0.11828
795	1	1.4876	1.46667	1.52055	1.26866	0.852941	0.512658	0.827957	0.882096	0.870813	0.777778	0.927184	0	0.0367647	0.0227273	0.244186	0.0154639	0.0452489	0.182796
810	0.875	1.43802	1.625	1.28082	1.33582	1.04412	0.468354	0.806452	0.882096	1.02871	0.922222	0.980583	0	0.0441176	0.189394	0.0232558	0.0463918	0.0904977	0.016129
825	1.125	1.35537	1.66667	1.34247	1.32836	0.955882	0.481013	0.784946	0.79476	0.971292	1	0.941748	0	0	0.030303	0	0.0309278	0.00904977	0.0806452
840	0.822917	1.73554	1.65	1.50685	1.38806	0.897059	0.525316	1.07527	0.864629	0.899522	1	0.868932	0.111111	0.0294118	0.234848	0.209302	0.0103093	0.0180995	0.0215054
855	1	1.2562	1.26667	1.30137	1.50746	0.919118	0.436709	1.03226	0.733624	0.976077	0.916667	0.854369	0.0888889	0	0.189394	0.0348837	0	0	0.016129
870	0.96875	1.09917	1.38333	1.34247	1.23881	0.720588	0.455696	1.07527	0.820961	0.92823	1.05	0.742718	0.288889	0.0441176	0.030303	0.174419	0.0824742	0.0361991	0
885	0.895833	1.02479	1.35	1.14384	1.18657	1.22059	0.443038	1.02151	0.829694	0.794258	0.877778	0.713592	0.0222222	0.0294118	0.030303	0.186047	0.0773196	0.0180995	0.0483871
900	0.75	1.13223	1.13333	1.26712	1.29851	0.852941	0.455696	0.870968	0.820961	0.784689	1.01111	0.524272	0	0.102941	0.0757576	0.0930233	0.0360825	0.0452489	0.0430108

## Sheet: PQ_kynu-1_09 09 2022
Counts
Well	A1	B1	C1	D1	E1	F1	A4	B4	C4	D4	E4	F4	A8	B8	C8	D8	E8	A9	B9	C9	D9
Group/Time[m]	000_N2 0	000_N2 0	000_N2 0	000_N2 0	000_N2 0	000_N2 0	003_kynu 1 0	003_kynu 1 0	003_kynu 1 0	003_kynu 1 0	003_kynu 1 0	003_kynu 1 0	006_N2 50 mM paraquat	006_N2 50 mM paraquat	006_N2 50 mM paraquat	006_N2 50 mM paraquat	006_N2 50 mM paraquat	007_kynu 50 mM paraquat	007_kynu 50 mM paraquat	007_kynu 50 mM paraquat	007_kynu 50 mM paraquat
15	140	185	164	170	224	195	34	69	113	72	49	105	156	130	155	188	190	88	54	22	68
30	133	231	242	200	220	240	110	50	84	84	103	156	193	172	234	206	232	97	117	76	119
45	198	247	268	246	244	230	82	58	104	122	82	154	220	219	236	230	240	123	135	124	120
60	219	254	258	252	250	249	121	84	108	102	126	144	223	214	252	231	250	122	172	118	148
75	206	260	223	218	231	242	118	74	121	124	114	156	210	200	218	236	240	107	144	140	126
90	202	248	232	226	215	244	113	122	100	144	114	172	215	205	210	214	224	94	145	106	116
105	202	248	218	211	186	245	102	128	117	135	112	150	204	180	210	206	214	75	134	112	112
120	198	248	209	212	204	234	138	106	102	118	130	160	196	188	200	217	216	104	118	106	90
135	176	223	212	239	228	225	128	124	106	151	140	130	164	181	210	218	216	110	158	136	142
150	180	209	235	200	210	216	130	116	144	147	144	150	178	178	220	218	203	125	121	120	93
165	178	204	204	220	204	190	120	104	142	177	158	157	168	188	209	206	183	126	98	122	143
180	192	204	214	216	208	220	103	116	151	158	140	150	166	160	178	210	188	138	118	159	146
195	156	222	207	176	190	184	101	140	148	182	118	151	178	154	180	234	218	111	115	121	114
210	183	182	194	142	188	192	114	138	182	151	152	134	180	125	175	218	190	126	92	128	134
225	162	159	200	202	186	195	101	140	148	146	130	140	170	154	158	213	192	116	98	116	102
240	138	173	165	166	195	187	80	124	150	153	137	160	166	174	152	206	168	130	90	120	116
255	170	158	167	164	160	202	92	96	140	158	112	150	158	158	137	204	174	106	105	140	130
270	138	172	168	168	146	188	104	110	173	98	124	133	118	136	110	198	160	94	122	117	132
285	164	183	146	177	129	171	108	131	132	128	124	124	114	138	99	182	160	119	102	123	141
300	142	146	134	170	106	186	112	88	150	109	88	145	154	114	114	174	151	120	134	182	146
Habituation
Well	A1	B1	C1	D1	E1	F1	A4	B4	C4	D4	E4	F4	A8	B8	C8	D8	E8	A9	B9	C9	D9
Group/Time[m]	000_N2 0	000_N2 0	000_N2 0	000_N2 0	000_N2 0	000_N2 0	003_kynu 1 0	003_kynu 1 0	003_kynu 1 0	003_kynu 1 0	003_kynu 1 0	003_kynu 1 0	006_N2 50 mM paraquat	006_N2 50 mM paraquat	006_N2 50 mM paraquat	006_N2 50 mM paraquat	006_N2 50 mM paraquat	007_kynu 50 mM paraquat	007_kynu 50 mM paraquat	007_kynu 50 mM paraquat	007_kynu 50 mM paraquat
15	86	136	71	124	88	106	34	32	42	28	50	30	86	74	96	108	103	27	31	64	52
30	62	132	131	102	128	108	48	30	70	48	56	71	81	84	86	111	118	60	24	60	38
Counts/habituation
Group/Time[m]	000_N2 0	000_N2 0	000_N2 0	000_N2 0	000_N2 0	000_N2 0	003_kynu 1 0	003_kynu 1 0	003_kynu 1 0	003_kynu 1 0	003_kynu 1 0	003_kynu 1 0	006_N2 50 mM paraquat	006_N2 50 mM paraquat	006_N2 50 mM paraquat	006_N2 50 mM paraquat	006_N2 50 mM paraquat	007_kynu 50 mM paraquat	007_kynu 50 mM paraquat	007_kynu 50 mM paraquat	007_kynu 50 mM paraquat
15	2.25806	1.40152	1.25191	1.66667	1.75	1.80556	0.708333	2.3	1.61429	1.5	0.875	1.47887	1.92593	1.54762	1.80233	1.69369	1.61017	1.46667	2.25	0.366667	1.78947
30	2.14516	1.75	1.84733	1.96078	1.71875	2.22222	2.29167	1.66667	1.2	1.75	1.83929	2.19718	2.38272	2.04762	2.72093	1.85586	1.9661	1.61667	4.875	1.26667	3.13158
45	3.19355	1.87121	2.0458	2.41176	1.90625	2.12963	1.70833	1.93333	1.48571	2.54167	1.46429	2.16901	2.71605	2.60714	2.74419	2.07207	2.0339	2.05	5.625	2.06667	3.15789
60	3.53226	1.92424	1.96947	2.47059	1.95312	2.30556	2.52083	2.8	1.54286	2.125	2.25	2.02817	2.75309	2.54762	2.93023	2.08108	2.11864	2.03333	7.16667	1.96667	3.89474
75	3.32258	1.9697	1.70229	2.13725	1.80469	2.24074	2.45833	2.46667	1.72857	2.58333	2.03571	2.19718	2.59259	2.38095	2.53488	2.12613	2.0339	1.78333	6	2.33333	3.31579
90	3.25806	1.87879	1.77099	2.21569	1.67969	2.25926	2.35417	4.06667	1.42857	3	2.03571	2.42254	2.65432	2.44048	2.44186	1.92793	1.89831	1.56667	6.04167	1.76667	3.05263
105	3.25806	1.87879	1.66412	2.06863	1.45312	2.26852	2.125	4.26667	1.67143	2.8125	2	2.11268	2.51852	2.14286	2.44186	1.85586	1.81356	1.25	5.58333	1.86667	2.94737
120	3.19355	1.87879	1.59542	2.07843	1.59375	2.16667	2.875	3.53333	1.45714	2.45833	2.32143	2.25352	2.41975	2.2381	2.32558	1.95495	1.83051	1.73333	4.91667	1.76667	2.36842
135	2.83871	1.68939	1.61832	2.34314	1.78125	2.08333	2.66667	4.13333	1.51429	3.14583	2.5	1.83099	2.02469	2.15476	2.44186	1.96396	1.83051	1.83333	6.58333	2.26667	3.73684
150	2.90323	1.58333	1.79389	1.96078	1.64062	2	2.70833	3.86667	2.05714	3.0625	2.57143	2.11268	2.19753	2.11905	2.55814	1.96396	1.72034	2.08333	5.04167	2	2.44737
165	2.87097	1.54545	1.55725	2.15686	1.59375	1.75926	2.5	3.46667	2.02857	3.6875	2.82143	2.21127	2.07407	2.2381	2.43023	1.85586	1.55085	2.1	4.08333	2.03333	3.76316
180	3.09677	1.54545	1.63359	2.11765	1.625	2.03704	2.14583	3.86667	2.15714	3.29167	2.5	2.11268	2.04938	1.90476	2.06977	1.89189	1.59322	2.3	4.91667	2.65	3.84211
195	2.51613	1.68182	1.58015	1.72549	1.48438	1.7037	2.10417	4.66667	2.11429	3.79167	2.10714	2.12676	2.19753	1.83333	2.09302	2.10811	1.84746	1.85	4.79167	2.01667	3
210	2.95161	1.37879	1.48092	1.39216	1.46875	1.77778	2.375	4.6	2.6	3.14583	2.71429	1.88732	2.22222	1.4881	2.03488	1.96396	1.61017	2.1	3.83333	2.13333	3.52632
225	2.6129	1.20455	1.52672	1.98039	1.45312	1.80556	2.10417	4.66667	2.11429	3.04167	2.32143	1.97183	2.09877	1.83333	1.83721	1.91892	1.62712	1.93333	4.08333	1.93333	2.68421
240	2.22581	1.31061	1.25954	1.62745	1.52344	1.73148	1.66667	4.13333	2.14286	3.1875	2.44643	2.25352	2.04938	2.07143	1.76744	1.85586	1.42373	2.16667	3.75	2	3.05263
255	2.74194	1.19697	1.27481	1.60784	1.25	1.87037	1.91667	3.2	2	3.29167	2	2.11268	1.95062	1.88095	1.59302	1.83784	1.47458	1.76667	4.375	2.33333	3.42105
270	2.22581	1.30303	1.28244	1.64706	1.14062	1.74074	2.16667	3.66667	2.47143	2.04167	2.21429	1.87324	1.45679	1.61905	1.27907	1.78378	1.35593	1.56667	5.08333	1.95	3.47368
285	2.64516	1.38636	1.1145	1.73529	1.00781	1.58333	2.25	4.36667	1.88571	2.66667	2.21429	1.74648	1.40741	1.64286	1.15116	1.63964	1.35593	1.98333	4.25	2.05	3.71053
300	2.29032	1.10606	1.0229	1.66667	0.828125	1.72222	2.33333	2.93333	2.14286	2.27083	1.57143	2.04225	1.90123	1.35714	1.32558	1.56757	1.27966	2	5.58333	3.03333	3.84211
Group/Time[m]	N2 control SD	N2 1,5 mM SD	N2 4,5 mM SD	guco 2 control SD	guco 2 1,5 mM SD	guco 2 4,5 mM SD
15
30
45
60
75
90
105
120
135
150
165
180
195
210
225
240
255
270
285
300
315
330
345
360
375
390
405
420
435
450
465
480
495
510
525
540
555
570
585
600
615
630
645
660
675
690
705
720
735
750
765
780
795
810
825
840
855
870
885
900

## Sheet: PQ_kynu-1 y clk-1 12 01 2022
Counts
Well	A1	B1	C1	D1	E1	F1	A2	B2	C2	D2	E2	F2	B5	C5	D5	E5	F5	A6	B6	C6	D6	E6	F6	A9	B9	C9	D9	E9	F9	A10	B10	C10	D10	E10	F10
Group/Time[m]	000_N2 0	000_N2 0	000_N2 0	000_N2 0	000_N2 0	000_N2 0	001_N2 paraquat	001_N2 paraquat	001_N2 paraquat	001_N2 paraquat	001_N2 paraquat	001_N2 paraquat	004_kynu 0	004_kynu 0	004_kynu 0	004_kynu 0	004_kynu 0	005_kynu paraquat	005_kynu paraquat	005_kynu paraquat	005_kynu paraquat	005_kynu paraquat	005_kynu paraquat	008_mq130 0	008_mq130 0	008_mq130 0	008_mq130 0	008_mq130 0	008_mq130 0	009_mq130 paraquat	009_mq130 paraquat	009_mq130 paraquat	009_mq130 paraquat	009_mq130 paraquat	009_mq130 paraquat
15	264	311	276	246	276	299	147	192	181	185	212	196	200	112	190	204	196	108	129	154	184	166	132	228	242	276	250	266	242	244	247	256	220	239	264
30	276	259	248	246	258	280	216	230	242	268	235	256	238	186	154	174	168	148	196	198	225	220	168	226	264	272	266	270	278	280	288	280	282	259	288
45	272	272	252	242	262	286	243	258	271	271	262	262	239	176	182	222	176	160	147	170	202	205	165	246	266	256	264	278	282	270	288	292	298	310	269
60	253	291	271	212	274	294	217	250	258	274	308	287	238	142	204	190	187	136	162	158	178	182	163	268	268	269	264	287	266	278	296	302	259	266	268
75	259	260	280	243	239	299	218	244	278	272	256	275	212	179	202	184	194	138	189	154	200	175	146	268	280	256	272	288	285	301	282	288	280	282	287
90	246	256	290	252	256	306	246	272	274	276	288	308	240	166	190	184	170	160	184	180	194	172	154	248	270	256	258	286	296	286	283	300	270	260	280
105	258	284	318	239	271	284	243	270	263	294	314	280	212	179	222	183	209	140	197	190	242	200	154	266	300	270	276	278	271	230	255	274	272	250	284
120	246	283	304	234	270	304	231	254	287	300	296	270	224	184	204	175	186	143	164	195	196	209	190	254	290	250	262	258	264	200	202	268	246	254	266
135	292	296	294	244	259	288	238	269	283	280	278	314	204	163	240	203	202	164	168	196	220	220	204	264	297	257	282	284	289	203	214	240	202	240	220
150	266	312	274	275	274	280	242	240	276	306	286	280	228	183	226	190	169	122	198	208	260	194	190	227	279	246	282	305	250	192	214	226	168	238	216
165	284	270	286	254	276	276	238	258	279	289	309	298	207	198	191	230	188	160	186	228	238	207	176	250	293	254	258	294	261	182	202	196	172	216	215
180	262	280	281	258	258	298	240	254	279	296	290	296	226	188	215	200	198	138	190	230	222	242	212	228	282	235	250	284	254	174	191	192	174	212	185
195	268	301	262	260	273	262	222	254	282	288	272	296	255	172	212	166	202	163	174	220	244	233	206	236	332	220	236	299	237	175	194	192	173	153	202
210	255	282	277	246	268	270	240	253	268	294	250	300	219	184	226	203	190	121	152	203	235	214	187	224	280	224	277	282	236	163	190	216	150	162	190
225	255	272	274	242	252	273	222	238	250	283	272	300	218	164	202	202	194	148	164	194	203	226	191	201	292	232	249	278	246	168	193	212	156	142	169
240	248	267	284	251	244	273	228	230	267	276	249	284	213	176	216	192	196	156	154	190	236	181	198	236	294	224	270	285	248	150	156	216	156	162	169
255	248	277	262	250	246	262	214	206	274	273	256	292	226	142	215	202	173	149	169	195	228	192	210	188	262	232	242	290	263	150	166	170	132	164	143
270	244	260	253	222	236	250	202	226	260	258	272	283	214	162	230	216	166	136	160	178	240	218	191	208	246	238	244	272	267	148	156	178	144	132	178
285	244	246	225	220	254	232	214	212	247	269	265	286	214	166	224	208	183	146	162	186	223	192	206	194	263	256	250	284	270	125	135	176	147	148	170
300	242	242	266	256	214	248	194	225	237	249	280	261	206	160	218	198	193	146	148	179	220	188	174	201	226	250	246	279	278	126	137	142	128	143	151
315	231	242	236	208	226	238	204	209	220	246	229	294	218	128	214	171	184	145	166	171	213	174	163	188	216	236	266	288	266	134	110	118	145	136	148
330	218	262	201	206	216	224	179	205	242	259	223	275	219	166	182	189	198	138	162	212	221	208	188	184	222	242	240	236	251	120	116	142	142	102	160
345	220	253	232	222	192	236	206	204	235	242	254	280	224	161	205	166	159	164	136	176	216	168	190	172	222	236	251	262	270	106	90	132	96	113	162
360	181	262	223	218	220	228	198	178	219	228	234	271	240	149	194	170	158	154	137	170	166	188	154	182	208	242	252	270	246	96	72	129	105	112	132
375	230	241	222	196	196	209	200	179	234	246	240	257	206	160	180	168	178	142	140	194	208	166	196	191	211	252	255	260	260	90	80	94	93	112	131
390	200	235	208	215	209	242	164	164	225	201	253	254	196	150	202	188	171	120	140	168	178	185	156	188	204	232	252	224	278	77	80	103	83	100	134
405	209	231	175	202	170	212	163	190	218	224	219	218	234	178	202	170	162	132	148	142	193	164	140	217	196	239	244	240	254	54	65	96	80	90	104
420	190	242	208	180	225	196	184	157	184	224	198	220	189	139	177	158	174	156	118	164	197	167	156	197	214	222	223	205	282	62	70	96	72	72	90
435	170	230	180	176	171	174	152	161	157	216	209	214	211	155	174	138	148	136	122	150	177	180	151	198	202	230	238	240	246	63	58	92	55	73	102
450	196	226	178	174	183	174	132	158	173	199	222	200	190	120	159	192	176	138	130	132	156	174	151	182	197	208	243	234	223	34	39	60	78	74	77
465	172	202	179	170	168	174	163	150	176	196	211	181	187	111	143	164	182	148	118	130	172	170	142	156	206	206	241	218	238	38	34	72	58	76	74
480	187	202	164	192	162	172	182	126	179	184	186	206	188	114	160	148	155	140	100	176	180	150	161	158	211	198	220	254	269	25	14	63	61	75	62
495	149	209	179	200	157	170	132	160	145	208	192	189	194	117	147	164	148	137	88	144	156	132	140	156	220	180	228	222	232	19	28	73	44	81	60
510	167	212	178	164	164	174	132	132	192	188	179	196	152	128	164	130	128	104	110	116	146	150	144	188	194	170	212	210	224	28	54	60	58	64	53
525	155	186	185	174	152	159	146	124	160	183	164	180	148	122	156	176	164	122	80	132	170	129	115	146	207	172	219	198	218	22	18	42	42	40	56
540	138	202	184	172	153	161	122	142	144	175	181	184	153	161	124	164	149	144	93	148	181	131	140	144	204	165	220	204	243	8	5	24	51	42	66
555	150	188	184	176	167	195	140	101	156	167	182	173	124	110	134	138	132	112	75	144	142	111	166	134	202	146	208	200	232	14	12	62	46	45	52
570	157	168	175	178	119	162	112	106	162	167	184	168	130	114	145	136	114	124	88	148	162	119	120	157	178	162	176	202	208	8	2	32	20	24	44
585	136	188	181	162	149	169	98	106	143	150	146	162	126	107	160	116	130	104	86	160	170	134	121	151	176	144	180	218	192	12	6	34	18	28	48
600	144	174	161	170	155	164	100	107	127	152	158	164	124	110	140	150	131	110	66	158	150	150	136	116	134	130	235	178	216	12	10	45	26	26	48
615	130	153	164	168	144	160	110	79	134	153	158	146	135	114	155	142	148	104	86	126	135	118	118	98	150	146	223	170	210	12	8	34	21	30	44
630	125	155	173	170	171	148	103	90	110	192	187	180	162	135	175	146	101	86	78	87	158	140	150	92	190	130	198	168	198	8	4	20	8	14	45
645	114	133	146	177	154	132	98	114	143	154	156	166	129	126	145	164	107	76	68	107	152	157	132	103	148	130	174	188	158	2	4	26	18	42	21
660	114	130	159	153	141	128	90	96	126	160	162	150	116	106	140	110	130	69	67	96	134	152	113	120	170	101	175	196	221	6	7	16	7	16	24
675	120	120	152	158	147	125	82	57	109	150	158	146	126	107	156	162	134	36	69	131	108	123	78	104	172	99	208	150	212	0	4	12	10	21	29
690	123	114	134	166	164	112	90	96	119	124	135	126	118	110	144	140	110	56	78	90	146	109	127	100	144	148	173	181	200	0	18	40	6	23	30
705	122	143	125	132	172	135	82	62	109	130	146	138	102	106	118	147	106	76	64	98	104	131	77	118	137	149	167	185	150	16	6	24	4	12	44
720	92	107	152	153	134	126	86	70	76	113	117	150	114	102	134	122	130	67	52	104	104	88	85	114	179	119	163	156	170	2	6	28	4	3	35
735	99	120	141	163	148	131	94	98	126	144	112	138	140	116	172	120	116	76	70	86	106	110	90	70	145	127	166	140	146	1	14	15	10	1	24
750	88	164	129	186	140	130	82	82	106	98	126	114	122	102	106	114	109	62	56	86	102	91	76	72	150	96	177	170	177	1	3	8	10	4	22
765	110	113	116	154	152	119	62	58	104	91	134	136	131	95	111	175	90	70	80	94	92	87	86	102	142	124	152	156	166	0	10	22	14	12	17
780	78	94	134	137	106	120	40	43	100	105	136	147	150	96	133	128	90	52	80	100	94	82	90	98	124	112	179	140	157	0	8	12	13	0	8
795	76	128	165	110	130	118	38	56	101	122	148	108	103	98	147	120	108	42	47	79	117	111	104	82	106	106	134	156	150	0	8	17	10	4	9
810	53	96	137	160	144	114	72	50	95	118	84	122	120	120	138	125	105	49	50	85	108	133	80	88	132	115	144	161	162	0	4	6	4	6	24
825	99	104	146	116	94	108	45	60	76	62	99	124	88	111	129	128	97	52	42	93	71	84	71	109	120	112	182	122	145	0	0	0	4	0	24
840	102	82	130	132	135	129	30	51	78	98	100	130	128	103	128	125	92	64	62	94	49	88	64	76	127	112	162	138	155	0	0	13	6	1	11
855	90	110	124	150	106	132	70	68	86	93	107	128	96	93	118	113	96	56	53	64	80	96	86	92	149	93	172	140	149	0	0	2	8	0	22
870	70	106	122	132	106	117	24	47	82	120	97	123	97	86	118	150	124	51	59	64	74	68	102	86	144	97	163	149	174	0	0	0	8	0	11
885	92	84	145	126	98	116	41	58	94	104	90	94	72	68	120	143	80	64	35	76	52	80	68	74	140	88	104	115	185	0	0	2	3	0	4
900	64	86	137	128	102	138	42	66	74	96	117	114	98	108	125	128	116	36	50	86	48	63	69	46	147	72	110	136	150	0	2	0	7	0	8
Habituation
Well	A1	B1	C1	D1	E1	F1	A2	B2	C2	D2	E2	F2	B5	C5	D5	E5	F5	A6	B6	C6	D6	E6	F6	A9	B9	C9	D9	E9	F9	A10	B10	C10	D10	E10	F10
Group/Time[m]	000_N2 0	000_N2 0	000_N2 0	000_N2 0	000_N2 0	000_N2 0	001_N2 paraquat	001_N2 paraquat	001_N2 paraquat	001_N2 paraquat	001_N2 paraquat	001_N2 paraquat	004_kynu 0	004_kynu 0	004_kynu 0	004_kynu 0	004_kynu 0	005_kynu paraquat	005_kynu paraquat	005_kynu paraquat	005_kynu paraquat	005_kynu paraquat	005_kynu paraquat	008_mq130 0	008_mq130 0	008_mq130 0	008_mq130 0	008_mq130 0	008_mq130 0	009_mq130 paraquat	009_mq130 paraquat	009_mq130 paraquat	009_mq130 paraquat	009_mq130 paraquat	009_mq130 paraquat
15	207	260	290	232	234	265	229	212	264	264	246	268	168	140	138	132	150	68	130	115	166	158	136	66	150	165	91	168	144	58	151	153	100	145	187
30	258	282	272	276	260	260	244	239	266	284	256	292	175	128	166	143	126	120	115	127	188	162	160	174	210	221	213	268	235	206	197	218	242	258	250
Counts/habituation
Group/Time[m]	000_N2 0	000_N2 0	000_N2 0	000_N2 0	000_N2 0	000_N2 0	001_N2 paraquat	001_N2 paraquat	001_N2 paraquat	001_N2 paraquat	001_N2 paraquat	001_N2 paraquat	004_kynu 0	004_kynu 0	004_kynu 0	004_kynu 0	004_kynu 0	005_kynu paraquat	005_kynu paraquat	005_kynu paraquat	005_kynu paraquat	005_kynu paraquat	005_kynu paraquat	008_mq130 0	008_mq130 0	008_mq130 0	008_mq130 0	008_mq130 0	008_mq130 0	009_mq130 paraquat	009_mq130 paraquat	009_mq130 paraquat	009_mq130 paraquat	009_mq130 paraquat	009_mq130 paraquat
15	1.02326	1.10284	1.01471	0.891304	1.06154	1.15	0.602459	0.803347	0.680451	0.651408	0.828125	0.671233	1.14286	0.875	1.14458	1.42657	1.55556	0.9	1.12174	1.2126	0.978723	1.02469	0.825	1.31034	1.15238	1.24887	1.17371	0.992537	1.02979	1.18447	1.25381	1.17431	0.909091	0.926357	1.056
30	1.06977	0.91844	0.911765	0.891304	0.992308	1.07692	0.885246	0.962343	0.909774	0.943662	0.917969	0.876712	1.36	1.45312	0.927711	1.21678	1.33333	1.23333	1.70435	1.55906	1.19681	1.35802	1.05	1.29885	1.25714	1.23077	1.24883	1.00746	1.18298	1.35922	1.46193	1.2844	1.16529	1.00388	1.152
45	1.05426	0.964539	0.926471	0.876812	1.00769	1.1	0.995902	1.0795	1.0188	0.954225	1.02344	0.89726	1.36571	1.375	1.09639	1.55245	1.39683	1.33333	1.27826	1.33858	1.07447	1.26543	1.03125	1.41379	1.26667	1.15837	1.23944	1.03731	1.2	1.31068	1.46193	1.33945	1.2314	1.20155	1.076
60	0.98062	1.03191	0.996324	0.768116	1.05385	1.13077	0.889344	1.04603	0.969925	0.964789	1.20312	0.982877	1.36	1.10938	1.22892	1.32867	1.48413	1.13333	1.4087	1.24409	0.946809	1.12346	1.01875	1.54023	1.27619	1.21719	1.23944	1.0709	1.13191	1.34951	1.50254	1.38532	1.07025	1.03101	1.072
75	1.00388	0.921986	1.02941	0.880435	0.919231	1.15	0.893443	1.02092	1.04511	0.957746	1	0.941781	1.21143	1.39844	1.21687	1.28671	1.53968	1.15	1.64348	1.2126	1.06383	1.08025	0.9125	1.54023	1.33333	1.15837	1.277	1.07463	1.21277	1.46117	1.43147	1.3211	1.15702	1.09302	1.148
90	0.953488	0.907801	1.06618	0.913043	0.984615	1.17692	1.0082	1.13808	1.03008	0.971831	1.125	1.05479	1.37143	1.29688	1.14458	1.28671	1.34921	1.33333	1.6	1.41732	1.03191	1.06173	0.9625	1.42529	1.28571	1.15837	1.21127	1.06716	1.25957	1.38835	1.43655	1.37615	1.1157	1.00775	1.12
105	1	1.00709	1.16912	0.865942	1.04231	1.09231	0.995902	1.12971	0.988722	1.03521	1.22656	0.958904	1.21143	1.39844	1.33735	1.27972	1.65873	1.16667	1.71304	1.49606	1.28723	1.23457	0.9625	1.52874	1.42857	1.22172	1.29577	1.03731	1.15319	1.1165	1.29442	1.25688	1.12397	0.968992	1.136
120	0.953488	1.00355	1.11765	0.847826	1.03846	1.16923	0.946721	1.06276	1.07895	1.05634	1.15625	0.924658	1.28	1.4375	1.22892	1.22378	1.47619	1.19167	1.42609	1.53543	1.04255	1.29012	1.1875	1.45977	1.38095	1.13122	1.23005	0.962687	1.1234	0.970874	1.02538	1.22936	1.01653	0.984496	1.064
135	1.13178	1.04965	1.08088	0.884058	0.996154	1.10769	0.97541	1.12552	1.06391	0.985915	1.08594	1.07534	1.16571	1.27344	1.44578	1.41958	1.60317	1.36667	1.46087	1.54331	1.17021	1.35802	1.275	1.51724	1.41429	1.1629	1.32394	1.0597	1.22979	0.985437	1.08629	1.10092	0.834711	0.930233	0.88
150	1.03101	1.10638	1.00735	0.996377	1.05385	1.07692	0.991803	1.00418	1.03759	1.07746	1.11719	0.958904	1.30286	1.42969	1.36145	1.32867	1.34127	1.01667	1.72174	1.6378	1.38298	1.19753	1.1875	1.3046	1.32857	1.11312	1.32394	1.13806	1.06383	0.932039	1.08629	1.0367	0.694215	0.922481	0.864
165	1.10078	0.957447	1.05147	0.92029	1.06154	1.06154	0.97541	1.0795	1.04887	1.01761	1.20703	1.02055	1.18286	1.54688	1.1506	1.60839	1.49206	1.33333	1.61739	1.79528	1.26596	1.27778	1.1	1.43678	1.39524	1.14932	1.21127	1.09701	1.11064	0.883495	1.02538	0.899083	0.710744	0.837209	0.86
180	1.0155	0.992908	1.03309	0.934783	0.992308	1.14615	0.983607	1.06276	1.04887	1.04225	1.13281	1.0137	1.29143	1.46875	1.29518	1.3986	1.57143	1.15	1.65217	1.81102	1.18085	1.49383	1.325	1.31034	1.34286	1.06335	1.17371	1.0597	1.08085	0.84466	0.969543	0.880734	0.719008	0.821705	0.74
195	1.03876	1.06738	0.963235	0.942029	1.05	1.00769	0.909836	1.06276	1.06015	1.01408	1.0625	1.0137	1.45714	1.34375	1.27711	1.16084	1.60317	1.35833	1.51304	1.73228	1.29787	1.43827	1.2875	1.35632	1.58095	0.995475	1.10798	1.11567	1.00851	0.849515	0.984772	0.880734	0.714876	0.593023	0.808
210	0.988372	1	1.01838	0.891304	1.03077	1.03846	0.983607	1.05858	1.00752	1.03521	0.976562	1.0274	1.25143	1.4375	1.36145	1.41958	1.50794	1.00833	1.32174	1.59843	1.25	1.32099	1.16875	1.28736	1.33333	1.01357	1.30047	1.05224	1.00426	0.791262	0.964467	0.990826	0.619835	0.627907	0.76
225	0.988372	0.964539	1.00735	0.876812	0.969231	1.05	0.909836	0.995816	0.93985	0.996479	1.0625	1.0274	1.24571	1.28125	1.21687	1.41259	1.53968	1.23333	1.42609	1.52756	1.07979	1.39506	1.19375	1.15517	1.39048	1.04977	1.16901	1.03731	1.04681	0.815534	0.979695	0.972477	0.644628	0.550388	0.676
240	0.96124	0.946809	1.04412	0.90942	0.938462	1.05	0.934426	0.962343	1.00376	0.971831	0.972656	0.972603	1.21714	1.375	1.3012	1.34266	1.55556	1.3	1.33913	1.49606	1.25532	1.11728	1.2375	1.35632	1.4	1.01357	1.26761	1.06343	1.05532	0.728155	0.791878	0.990826	0.644628	0.627907	0.676
255	0.96124	0.98227	0.963235	0.905797	0.946154	1.00769	0.877049	0.861925	1.03008	0.961268	1	1	1.29143	1.10938	1.29518	1.41259	1.37302	1.24167	1.46957	1.53543	1.21277	1.18519	1.3125	1.08046	1.24762	1.04977	1.13615	1.08209	1.11915	0.728155	0.84264	0.779817	0.545455	0.635659	0.572
270	0.945736	0.921986	0.930147	0.804348	0.907692	0.961538	0.827869	0.945607	0.977444	0.908451	1.0625	0.969178	1.22286	1.26562	1.38554	1.51049	1.31746	1.13333	1.3913	1.40157	1.2766	1.34568	1.19375	1.1954	1.17143	1.07692	1.14554	1.01493	1.13617	0.718447	0.791878	0.816514	0.595041	0.511628	0.712
285	0.945736	0.87234	0.827206	0.797101	0.976923	0.892308	0.877049	0.887029	0.928571	0.947183	1.03516	0.979452	1.22286	1.29688	1.3494	1.45455	1.45238	1.21667	1.4087	1.46457	1.18617	1.18519	1.2875	1.11494	1.25238	1.15837	1.17371	1.0597	1.14894	0.606796	0.685279	0.807339	0.607438	0.573643	0.68
300	0.937984	0.858156	0.977941	0.927536	0.823077	0.953846	0.795082	0.941423	0.890977	0.876761	1.09375	0.893836	1.17714	1.25	1.31325	1.38462	1.53175	1.21667	1.28696	1.40945	1.17021	1.16049	1.0875	1.15517	1.07619	1.13122	1.15493	1.04104	1.18298	0.61165	0.695431	0.651376	0.528926	0.554264	0.604
315	0.895349	0.858156	0.867647	0.753623	0.869231	0.915385	0.836066	0.874477	0.827068	0.866197	0.894531	1.00685	1.24571	1	1.28916	1.1958	1.46032	1.20833	1.44348	1.34646	1.13298	1.07407	1.01875	1.08046	1.02857	1.06787	1.24883	1.07463	1.13191	0.650485	0.558376	0.541284	0.599174	0.527132	0.592
330	0.844961	0.929078	0.738971	0.746377	0.830769	0.861538	0.733607	0.857741	0.909774	0.911972	0.871094	0.941781	1.25143	1.29688	1.09639	1.32168	1.57143	1.15	1.4087	1.66929	1.17553	1.28395	1.175	1.05747	1.05714	1.09502	1.12676	0.880597	1.06809	0.582524	0.588832	0.651376	0.586777	0.395349	0.64
345	0.852713	0.897163	0.852941	0.804348	0.738462	0.907692	0.844262	0.853556	0.883459	0.852113	0.992188	0.958904	1.28	1.25781	1.23494	1.16084	1.2619	1.36667	1.18261	1.38583	1.14894	1.03704	1.1875	0.988506	1.05714	1.06787	1.1784	0.977612	1.14894	0.514563	0.456853	0.605505	0.396694	0.437984	0.648
360	0.70155	0.929078	0.819853	0.789855	0.846154	0.876923	0.811475	0.74477	0.823308	0.802817	0.914062	0.928082	1.37143	1.16406	1.16867	1.18881	1.25397	1.28333	1.1913	1.33858	0.882979	1.16049	0.9625	1.04598	0.990476	1.09502	1.1831	1.00746	1.04681	0.466019	0.365482	0.591743	0.433884	0.434109	0.528
375	0.891473	0.85461	0.816176	0.710145	0.753846	0.803846	0.819672	0.748954	0.879699	0.866197	0.9375	0.880137	1.17714	1.25	1.08434	1.17483	1.4127	1.18333	1.21739	1.52756	1.10638	1.02469	1.225	1.0977	1.00476	1.14027	1.19718	0.970149	1.10638	0.436893	0.406091	0.431193	0.384298	0.434109	0.524
390	0.775194	0.833333	0.764706	0.778986	0.803846	0.930769	0.672131	0.686192	0.845865	0.707746	0.988281	0.869863	1.12	1.17188	1.21687	1.31469	1.35714	1	1.21739	1.32283	0.946809	1.14198	0.975	1.08046	0.971429	1.04977	1.1831	0.835821	1.18298	0.373786	0.406091	0.472477	0.342975	0.387597	0.536
405	0.810078	0.819149	0.643382	0.731884	0.653846	0.815385	0.668033	0.794979	0.819549	0.788732	0.855469	0.746575	1.33714	1.39062	1.21687	1.18881	1.28571	1.1	1.28696	1.11811	1.0266	1.01235	0.875	1.24713	0.933333	1.08145	1.14554	0.895522	1.08085	0.262136	0.329949	0.440367	0.330579	0.348837	0.416
420	0.736434	0.858156	0.764706	0.652174	0.865385	0.753846	0.754098	0.656904	0.691729	0.788732	0.773438	0.753425	1.08	1.08594	1.06627	1.1049	1.38095	1.3	1.02609	1.29134	1.04787	1.03086	0.975	1.13218	1.01905	1.00452	1.04695	0.764925	1.2	0.300971	0.35533	0.440367	0.297521	0.27907	0.36
435	0.658915	0.815603	0.661765	0.637681	0.657692	0.669231	0.622951	0.67364	0.590226	0.760563	0.816406	0.732877	1.20571	1.21094	1.04819	0.965035	1.1746	1.13333	1.06087	1.1811	0.941489	1.11111	0.94375	1.13793	0.961905	1.04072	1.11737	0.895522	1.04681	0.305825	0.294416	0.422018	0.227273	0.282946	0.408
450	0.75969	0.801418	0.654412	0.630435	0.703846	0.669231	0.540984	0.661088	0.650376	0.700704	0.867188	0.684932	1.08571	0.9375	0.957831	1.34266	1.39683	1.15	1.13043	1.03937	0.829787	1.07407	0.94375	1.04598	0.938095	0.941176	1.14085	0.873134	0.948936	0.165049	0.19797	0.275229	0.322314	0.286822	0.308
465	0.666667	0.716312	0.658088	0.615942	0.646154	0.669231	0.668033	0.627615	0.661654	0.690141	0.824219	0.619863	1.06857	0.867188	0.861446	1.14685	1.44444	1.23333	1.02609	1.02362	0.914894	1.04938	0.8875	0.896552	0.980952	0.932127	1.13146	0.813433	1.01277	0.184466	0.172589	0.330275	0.239669	0.294574	0.296
480	0.724806	0.716312	0.602941	0.695652	0.623077	0.661538	0.745902	0.527197	0.672932	0.647887	0.726562	0.705479	1.07429	0.890625	0.963855	1.03497	1.23016	1.16667	0.869565	1.38583	0.957447	0.925926	1.00625	0.908046	1.00476	0.895928	1.03286	0.947761	1.14468	0.121359	0.071066	0.288991	0.252066	0.290698	0.248
495	0.577519	0.741135	0.658088	0.724638	0.603846	0.653846	0.540984	0.669456	0.545113	0.732394	0.75	0.64726	1.10857	0.914062	0.885542	1.14685	1.1746	1.14167	0.765217	1.13386	0.829787	0.814815	0.875	0.896552	1.04762	0.81448	1.07042	0.828358	0.987234	0.092233	0.142132	0.334862	0.181818	0.313953	0.24
510	0.647287	0.751773	0.654412	0.594203	0.630769	0.669231	0.540984	0.552301	0.721805	0.661972	0.699219	0.671233	0.868571	1	0.987952	0.909091	1.01587	0.866667	0.956522	0.913386	0.776596	0.925926	0.9	1.08046	0.92381	0.769231	0.995305	0.783582	0.953191	0.135922	0.274112	0.275229	0.239669	0.248062	0.212
525	0.600775	0.659574	0.680147	0.630435	0.584615	0.611538	0.598361	0.518828	0.601504	0.644366	0.640625	0.616438	0.845714	0.953125	0.939759	1.23077	1.30159	1.01667	0.695652	1.03937	0.904255	0.796296	0.71875	0.83908	0.985714	0.778281	1.02817	0.738806	0.92766	0.106796	0.0913706	0.192661	0.173554	0.155039	0.224
540	0.534884	0.716312	0.676471	0.623188	0.588462	0.619231	0.5	0.594142	0.541353	0.616197	0.707031	0.630137	0.874286	1.25781	0.746988	1.14685	1.18254	1.2	0.808696	1.16535	0.962766	0.808642	0.875	0.827586	0.971429	0.746606	1.03286	0.761194	1.03404	0.038835	0.0253807	0.110092	0.210744	0.162791	0.264
555	0.581395	0.666667	0.676471	0.637681	0.642308	0.75	0.57377	0.422594	0.586466	0.588028	0.710938	0.592466	0.708571	0.859375	0.807229	0.965035	1.04762	0.933333	0.652174	1.13386	0.755319	0.685185	1.0375	0.770115	0.961905	0.660633	0.976526	0.746269	0.987234	0.0679612	0.0609137	0.284404	0.190083	0.174419	0.208
570	0.608527	0.595745	0.643382	0.644928	0.457692	0.623077	0.459016	0.443515	0.609023	0.588028	0.71875	0.575342	0.742857	0.890625	0.873494	0.951049	0.904762	1.03333	0.765217	1.16535	0.861702	0.734568	0.75	0.902299	0.847619	0.733032	0.826291	0.753731	0.885106	0.038835	0.0101523	0.146789	0.0826446	0.0930233	0.176
585	0.527132	0.666667	0.665441	0.586957	0.573077	0.65	0.401639	0.443515	0.537594	0.528169	0.570312	0.554795	0.72	0.835938	0.963855	0.811189	1.03175	0.866667	0.747826	1.25984	0.904255	0.82716	0.75625	0.867816	0.838095	0.651584	0.84507	0.813433	0.817021	0.0582524	0.0304569	0.155963	0.0743802	0.108527	0.192
600	0.55814	0.617021	0.591912	0.615942	0.596154	0.630769	0.409836	0.447699	0.477444	0.535211	0.617188	0.561644	0.708571	0.859375	0.843373	1.04895	1.03968	0.916667	0.573913	1.24409	0.797872	0.925926	0.85	0.666667	0.638095	0.588235	1.10329	0.664179	0.919149	0.0582524	0.0507614	0.206422	0.107438	0.100775	0.192
615	0.503876	0.542553	0.602941	0.608696	0.553846	0.615385	0.45082	0.330544	0.503759	0.538732	0.617188	0.5	0.771429	0.890625	0.933735	0.993007	1.1746	0.866667	0.747826	0.992126	0.718085	0.728395	0.7375	0.563218	0.714286	0.660633	1.04695	0.634328	0.893617	0.0582524	0.0406091	0.155963	0.0867769	0.116279	0.176
630	0.484496	0.549645	0.636029	0.615942	0.657692	0.569231	0.422131	0.376569	0.413534	0.676056	0.730469	0.616438	0.925714	1.05469	1.05422	1.02098	0.801587	0.716667	0.678261	0.685039	0.840426	0.864198	0.9375	0.528736	0.904762	0.588235	0.929577	0.626866	0.842553	0.038835	0.0203046	0.0917431	0.0330579	0.0542636	0.18
645	0.44186	0.471631	0.536765	0.641304	0.592308	0.507692	0.401639	0.476987	0.537594	0.542254	0.609375	0.568493	0.737143	0.984375	0.873494	1.14685	0.849206	0.633333	0.591304	0.84252	0.808511	0.969136	0.825	0.591954	0.704762	0.588235	0.816901	0.701493	0.67234	0.00970874	0.0203046	0.119266	0.0743802	0.162791	0.084
660	0.44186	0.460993	0.584559	0.554348	0.542308	0.492308	0.368852	0.401674	0.473684	0.56338	0.632812	0.513699	0.662857	0.828125	0.843373	0.769231	1.03175	0.575	0.582609	0.755906	0.712766	0.938272	0.70625	0.689655	0.809524	0.457014	0.821596	0.731343	0.940426	0.0291262	0.035533	0.0733945	0.0289256	0.0620155	0.096
675	0.465116	0.425532	0.558824	0.572464	0.565385	0.480769	0.336066	0.238494	0.409774	0.528169	0.617188	0.5	0.72	0.835938	0.939759	1.13287	1.06349	0.3	0.6	1.0315	0.574468	0.759259	0.4875	0.597701	0.819048	0.447964	0.976526	0.559701	0.902128	0	0.0203046	0.0550459	0.0413223	0.0813953	0.116
690	0.476744	0.404255	0.492647	0.601449	0.630769	0.430769	0.368852	0.401674	0.447368	0.43662	0.527344	0.431507	0.674286	0.859375	0.86747	0.979021	0.873016	0.466667	0.678261	0.708661	0.776596	0.67284	0.79375	0.574713	0.685714	0.669683	0.812207	0.675373	0.851064	0	0.0913706	0.183486	0.0247934	0.0891473	0.12
705	0.472868	0.507092	0.459559	0.478261	0.661538	0.519231	0.336066	0.259414	0.409774	0.457746	0.570312	0.472603	0.582857	0.828125	0.710843	1.02797	0.84127	0.633333	0.556522	0.771654	0.553191	0.808642	0.48125	0.678161	0.652381	0.674208	0.784038	0.690299	0.638298	0.0776699	0.0304569	0.110092	0.0165289	0.0465116	0.176
720	0.356589	0.379433	0.558824	0.554348	0.515385	0.484615	0.352459	0.292887	0.285714	0.397887	0.457031	0.513699	0.651429	0.796875	0.807229	0.853147	1.03175	0.558333	0.452174	0.818898	0.553191	0.54321	0.53125	0.655172	0.852381	0.538462	0.765258	0.58209	0.723404	0.00970874	0.0304569	0.12844	0.0165289	0.0116279	0.14
735	0.383721	0.425532	0.518382	0.59058	0.569231	0.503846	0.385246	0.410042	0.473684	0.507042	0.4375	0.472603	0.8	0.90625	1.03614	0.839161	0.920635	0.633333	0.608696	0.677165	0.56383	0.679012	0.5625	0.402299	0.690476	0.574661	0.779343	0.522388	0.621277	0.00485437	0.071066	0.0688073	0.0413223	0.00387597	0.096
750	0.341085	0.58156	0.474265	0.673913	0.538462	0.5	0.336066	0.343096	0.398496	0.34507	0.492188	0.390411	0.697143	0.796875	0.638554	0.797203	0.865079	0.516667	0.486957	0.677165	0.542553	0.561728	0.475	0.413793	0.714286	0.434389	0.830986	0.634328	0.753191	0.00485437	0.0152284	0.0366972	0.0413223	0.0155039	0.088
765	0.426357	0.400709	0.426471	0.557971	0.584615	0.457692	0.254098	0.242678	0.390977	0.320423	0.523438	0.465753	0.748571	0.742188	0.668675	1.22378	0.714286	0.583333	0.695652	0.740157	0.489362	0.537037	0.5375	0.586207	0.67619	0.561086	0.713615	0.58209	0.706383	0	0.0507614	0.100917	0.0578512	0.0465116	0.068
780	0.302326	0.333333	0.492647	0.496377	0.407692	0.461538	0.163934	0.179916	0.37594	0.369718	0.53125	0.503425	0.857143	0.75	0.801205	0.895105	0.714286	0.433333	0.695652	0.787402	0.5	0.506173	0.5625	0.563218	0.590476	0.506787	0.840376	0.522388	0.668085	0	0.0406091	0.0550459	0.053719	0	0.032
795	0.294574	0.453901	0.606618	0.398551	0.5	0.453846	0.155738	0.23431	0.379699	0.429577	0.578125	0.369863	0.588571	0.765625	0.885542	0.839161	0.857143	0.35	0.408696	0.622047	0.62234	0.685185	0.65	0.471264	0.504762	0.479638	0.629108	0.58209	0.638298	0	0.0406091	0.0779817	0.0413223	0.0155039	0.036
810	0.205426	0.340426	0.503676	0.57971	0.553846	0.438462	0.295082	0.209205	0.357143	0.415493	0.328125	0.417808	0.685714	0.9375	0.831325	0.874126	0.833333	0.408333	0.434783	0.669291	0.574468	0.820988	0.5	0.505747	0.628571	0.520362	0.676056	0.600746	0.689362	0	0.0203046	0.0275229	0.0165289	0.0232558	0.096
825	0.383721	0.368794	0.536765	0.42029	0.361538	0.415385	0.184426	0.251046	0.285714	0.21831	0.386719	0.424658	0.502857	0.867188	0.777108	0.895105	0.769841	0.433333	0.365217	0.732283	0.37766	0.518519	0.44375	0.626437	0.571429	0.506787	0.85446	0.455224	0.617021	0	0	0	0.0165289	0	0.096
840	0.395349	0.29078	0.477941	0.478261	0.519231	0.496154	0.122951	0.213389	0.293233	0.34507	0.390625	0.445205	0.731429	0.804688	0.771084	0.874126	0.730159	0.533333	0.53913	0.740157	0.260638	0.54321	0.4	0.436782	0.604762	0.506787	0.760563	0.514925	0.659574	0	0	0.059633	0.0247934	0.00387597	0.044
855	0.348837	0.390071	0.455882	0.543478	0.407692	0.507692	0.286885	0.284519	0.323308	0.327465	0.417969	0.438356	0.548571	0.726562	0.710843	0.79021	0.761905	0.466667	0.46087	0.503937	0.425532	0.592593	0.5375	0.528736	0.709524	0.420814	0.807512	0.522388	0.634043	0	0	0.00917431	0.0330579	0	0.088
870	0.271318	0.375887	0.448529	0.478261	0.407692	0.45	0.0983607	0.196653	0.308271	0.422535	0.378906	0.421233	0.554286	0.671875	0.710843	1.04895	0.984127	0.425	0.513043	0.503937	0.393617	0.419753	0.6375	0.494253	0.685714	0.438914	0.765258	0.55597	0.740426	0	0	0	0.0330579	0	0.044
885	0.356589	0.297872	0.533088	0.456522	0.376923	0.446154	0.168033	0.242678	0.353383	0.366197	0.351562	0.321918	0.411429	0.53125	0.722892	1	0.634921	0.533333	0.304348	0.598425	0.276596	0.493827	0.425	0.425287	0.666667	0.39819	0.488263	0.429104	0.787234	0	0	0.00917431	0.0123967	0	0.016
900	0.248062	0.304965	0.503676	0.463768	0.392308	0.530769	0.172131	0.276151	0.278195	0.338028	0.457031	0.390411	0.56	0.84375	0.753012	0.895105	0.920635	0.3	0.434783	0.677165	0.255319	0.388889	0.43125	0.264368	0.7	0.325792	0.516432	0.507463	0.638298	0	0.0101523	0	0.0289256	0	0.032
Group/Time[m]	N2 control SD	N2 1,5 mM SD	N2 4,5 mM SD	guco 2 control SD	guco 2 1,5 mM SD	guco 2 4,5 mM SD	IH33 4,5 mM SD
15
30
45
60
75
90
105
120
135
150
165
180
195
210
225
240
255
270
285
300
315
330
345
360
375
390
405
420
435
450
465
480
495
510
525
540
555
570
585
600
615
630
645
660
675
690
705
720
735
750
765
780
795
810
825
840
855
870
885
900

## Sheet: PQ_kynu-1 y clk-1 12 26 2022
Counts
Well	A1	B1	C1	D1	E1	F1	A2	B2	C2	D2	E2	F2	A5	B5	C5	D5	E5	F5	A6	B6	C6	D6	E6	F6	A9	B9	C9	D9	E9	F9	A10	B10	C10	D10	E10	F10
Group/Time[m]	000_N2 0	000_N2 0	000_N2 0	000_N2 0	000_N2 0	000_N2 0	001_N2 paraquat 50	001_N2 paraquat 50	001_N2 paraquat 50	001_N2 paraquat 50	001_N2 paraquat 50	001_N2 paraquat 50	004_kynu 0	004_kynu 0	004_kynu 0	004_kynu 0	004_kynu 0	004_kynu 0	005_kynu paraquat 50	005_kynu paraquat 50	005_kynu paraquat 50	005_kynu paraquat 50	005_kynu paraquat 50	005_kynu paraquat 50	008_MQ130 0	008_MQ130 0	008_MQ130 0	008_MQ130 0	008_MQ130 0	008_MQ130 0	009_MQ130 paraquat 50	009_MQ130 paraquat 50	009_MQ130 paraquat 50	009_MQ130 paraquat 50	009_MQ130 paraquat 50	009_MQ130 paraquat 50
15	229	312	276	276	268	276	172	254	200	240	188	184	156	195	190	179	196	220	129	158	176	210	212	172	135	176	196	226	230	222	158	182	193	210	199	177
30	250	278	257	244	264	280	222	231	240	248	240	223	138	190	216	209	180	220	202	210	225	228	214	175	162	200	204	222	234	199	194	218	204	210	191	180
45	265	304	266	248	250	233	231	261	262	260	246	270	140	206	216	229	204	218	170	190	205	260	215	180	171	204	231	224	238	201	180	232	201	210	216	166
60	246	250	237	263	234	236	252	284	240	248	258	270	140	210	234	238	190	238	190	218	214	217	226	194	172	229	222	248	238	220	172	220	206	241	198	177
75	236	260	248	238	238	251	246	278	256	269	238	268	160	216	229	216	170	212	182	206	202	222	210	170	174	206	226	228	245	222	193	212	208	238	219	210
90	236	264	254	254	231	267	250	264	234	274	234	264	154	241	240	206	189	238	164	194	208	244	230	198	176	236	258	236	261	208	229	240	204	228	205	196
105	216	266	247	242	206	272	230	284	258	278	268	286	151	222	232	222	172	224	184	218	204	254	218	204	210	244	268	250	216	228	231	218	206	226	235	211
120	228	264	238	254	212	268	231	274	256	238	266	264	127	250	254	228	179	247	188	217	218	237	213	196	186	240	266	258	281	218	204	220	206	246	218	222
135	254	256	245	224	224	236	234	289	265	276	280	278	170	224	219	218	227	232	192	212	223	218	222	196	195	242	263	278	242	235	222	234	229	232	192	226
150	240	242	218	242	208	246	248	262	278	248	285	298	163	229	224	235	196	230	188	243	244	235	234	213	181	266	263	272	240	236	216	243	190	264	206	216
165	239	268	200	250	192	241	236	258	252	246	270	263	174	214	186	258	201	256	225	242	248	267	270	219	206	278	267	278	255	260	210	216	218	204	211	192
180	222	256	245	233	198	254	205	296	276	251	266	270	132	245	218	228	197	216	199	245	227	235	233	218	202	236	268	278	287	228	222	245	234	268	226	208
195	201	249	235	288	183	208	252	270	263	253	288	285	153	277	202	224	208	222	193	244	276	250	222	236	207	264	268	258	244	254	197	252	210	252	228	216
210	197	248	246	251	187	224	238	280	268	278	270	260	148	232	190	256	223	237	192	232	246	253	270	228	200	256	270	270	289	242	207	254	202	240	222	184
225	201	230	228	272	204	226	216	280	249	232	260	286	124	240	240	258	218	213	186	260	264	262	226	223	196	281	255	276	264	252	212	247	220	212	215	186
240	169	230	201	226	176	188	254	255	269	232	244	238	128	238	230	232	236	202	184	252	261	247	236	238	209	236	255	288	255	238	206	233	210	200	248	186
255	204	196	219	230	169	196	204	276	226	238	218	250	160	233	194	222	219	230	188	257	242	252	239	233	209	252	289	272	267	243	188	206	186	202	231	191
270	183	183	246	210	184	188	234	258	232	224	242	270	156	224	204	241	214	228	192	232	243	248	234	228	200	230	244	272	251	239	175	208	190	207	232	158
285	200	197	180	237	165	176	240	264	246	185	202	220	130	236	197	246	214	204	183	227	248	262	236	221	178	210	276	266	256	270	155	188	201	176	198	176
300	186	181	189	188	144	164	223	268	264	222	210	236	158	220	160	232	237	216	152	230	230	268	241	232	197	208	250	266	254	254	172	176	168	146	174	167
315	172	154	196	178	164	190	225	244	233	222	238	192	116	216	174	246	210	200	168	207	233	253	228	198	179	234	253	251	223	235	124	161	161	184	164	172
330	128	174	183	198	146	158	208	238	237	222	210	222	110	212	188	230	207	202	148	186	219	270	204	190	168	212	244	255	235	246	114	141	134	149	142	153
345	130	128	176	220	128	152	210	252	245	194	202	182	155	197	188	216	210	228	138	192	224	227	190	174	182	208	246	268	221	256	136	132	172	122	145	138
360	128	132	147	192	155	148	192	220	228	204	238	212	120	181	154	236	209	218	126	182	227	231	202	181	188	214	247	252	232	231	110	112	118	130	137	111
375	145	140	195	178	132	140	209	242	194	180	198	193	109	153	156	229	196	213	155	193	202	190	214	138	172	202	240	270	194	229	86	135	164	134	144	134
390	138	136	186	186	132	148	178	256	222	176	205	198	99	168	176	240	218	218	116	180	214	206	188	142	176	204	216	223	205	223	112	124	118	120	126	108
405	142	180	162	166	124	151	208	214	176	188	201	170	92	170	164	212	212	206	108	177	197	210	184	138	137	197	227	243	186	216	101	117	118	114	114	84
420	116	150	189	217	98	167	186	219	176	166	198	159	113	112	144	216	215	209	130	139	170	192	182	176	120	186	225	241	196	205	84	87	125	128	106	122
435	142	126	175	216	98	125	180	226	182	180	192	185	75	144	174	216	202	183	100	146	194	186	200	176	144	172	200	228	172	189	104	116	102	78	131	104
450	151	129	157	200	124	148	197	204	187	160	184	154	62	158	143	204	222	204	88	162	179	205	182	158	136	188	206	212	188	215	100	90	99	104	104	88
465	115	124	187	199	126	125	162	222	182	150	181	172	76	154	159	214	215	199	115	176	187	172	166	154	178	180	216	204	168	208	99	78	104	90	104	86
480	156	140	232	202	142	148	131	180	166	161	169	164	93	156	149	218	212	179	120	122	190	180	159	144	200	186	189	224	166	200	104	88	114	96	109	82
495	124	122	193	205	159	174	165	184	134	170	172	140	112	156	168	198	218	150	118	165	173	185	158	136	152	194	196	210	189	206	73	78	69	84	80	110
510	132	152	178	160	127	186	164	204	170	121	182	144	80	148	161	204	183	189	110	158	212	172	154	146	132	190	257	199	180	204	83	101	106	90	77	90
525	150	134	182	190	126	127	148	178	186	147	191	116	44	142	153	214	196	180	115	154	174	152	182	178	118	192	228	178	175	179	85	71	102	94	88	76
540	152	112	159	132	108	143	143	205	132	117	157	142	91	121	148	180	204	196	99	130	164	182	172	140	133	189	266	202	192	212	86	86	100	88	86	70
555	132	106	169	150	126	110	138	172	144	146	150	141	53	134	136	192	190	208	94	136	196	168	157	164	106	169	264	226	200	215	99	73	76	65	70	70
570	148	146	180	135	102	128	117	182	135	138	150	112	87	140	132	206	186	156	94	156	176	168	140	150	106	191	235	214	174	184	42	86	75	54	83	76
585	138	142	148	113	108	150	127	172	104	122	124	122	58	152	119	182	179	150	96	154	203	182	132	132	138	158	232	252	149	194	68	66	44	56	115	92
600	130	84	170	140	97	112	148	172	90	120	161	109	52	130	182	174	182	146	90	131	188	197	150	137	167	178	216	192	158	205	66	86	72	40	74	56
615	100	99	180	156	124	118	138	171	116	144	131	130	55	118	151	210	174	152	115	131	162	160	164	154	154	180	218	223	173	196	68	46	78	73	89	57
630	140	124	158	151	95	120	124	168	92	123	158	142	65	161	132	200	182	141	74	168	175	205	136	115	138	180	207	188	162	188	67	65	60	54	66	66
645	93	108	188	160	115	146	122	186	130	130	144	104	82	100	133	186	166	167	88	143	162	186	164	140	171	184	226	224	166	210	58	52	52	68	81	48
660	132	133	162	140	94	128	118	146	125	108	107	101	52	140	150	190	174	142	112	104	180	187	188	150	148	168	210	206	180	227	40	54	52	41	48	57
675	124	141	157	144	110	142	140	132	117	110	118	98	48	110	116	190	178	144	62	123	172	174	150	140	114	183	216	209	195	207	18	64	34	24	42	52
690	130	126	156	176	87	120	103	134	102	103	151	86	40	108	158	186	178	152	76	128	144	128	125	135	126	184	224	210	208	220	46	36	38	28	60	20
705	120	89	142	160	88	111	110	136	76	117	98	60	50	112	135	172	164	166	84	118	124	167	127	102	163	190	213	225	162	196	60	41	52	26	42	29
720	112	108	148	150	68	117	80	116	90	84	114	103	68	100	124	194	166	122	48	120	166	156	128	120	126	164	196	190	188	198	34	42	42	39	54	57
735	102	128	149	166	71	103	84	105	77	67	105	88	38	118	126	195	148	134	90	108	130	146	148	156	124	151	193	218	175	214	48	29	28	34	52	38
750	159	107	139	98	106	120	107	106	52	81	114	80	94	134	130	180	164	119	74	92	158	104	123	122	161	146	190	178	188	212	19	32	66	32	31	18
765	124	96	160	115	106	122	105	107	92	85	88	102	56	96	138	176	144	87	66	96	137	152	136	110	134	176	182	240	155	198	32	25	41	36	42	36
780	96	106	114	124	118	101	96	99	88	73	100	68	30	82	104	179	162	142	50	86	140	131	139	104	124	179	190	221	150	186	21	34	38	24	24	38
795	116	90	136	136	82	102	76	100	84	56	70	91	30	74	122	188	181	118	72	93	113	138	105	104	117	177	188	190	165	176	26	41	30	22	58	36
810	106	134	178	127	114	112	100	88	50	72	81	84	45	73	114	194	143	112	63	104	142	154	122	114	147	154	175	182	180	188	23	40	26	14	58	34
825	91	64	154	104	112	111	53	90	64	67	92	67	62	90	111	180	158	100	58	72	116	152	130	106	141	147	206	202	120	212	32	2	28	10	22	26
840	106	93	118	134	93	122	72	88	69	64	84	68	53	92	84	186	123	129	48	104	134	124	118	122	126	172	217	193	142	184	10	26	32	16	44	22
855	82	82	110	138	76	112	62	108	63	74	53	66	43	104	112	160	138	120	41	76	112	126	111	104	94	146	192	210	174	188	38	22	24	9	14	19
870	132	60	120	148	60	126	63	60	76	71	90	68	56	117	127	168	128	80	26	88	116	156	106	118	95	164	200	204	164	166	15	22	20	16	33	17
885	114	122	148	129	108	98	58	60	52	46	92	68	30	88	78	172	158	96	48	52	104	100	91	111	121	152	202	182	144	148	7	5	26	18	34	26
900	102	76	160	124	88	82	58	50	42	28	61	56	40	87	126	170	154	128	23	49	119	130	95	100	148	188	182	154	142	150	8	18	28	6	34	17
Habituation
Well	A1	B1	C1	D1	E1	F1	A2	B2	C2	D2	E2	F2	A5	B5	C5	D5	E5	F5	A6	B6	C6	D6	E6	F6	A9	B9	C9	D9	E9	F9	A10	B10	C10	D10	E10	F10
Group/Time[m]	000_N2 0	000_N2 0	000_N2 0	000_N2 0	000_N2 0	000_N2 0	001_N2 paraquat 50	001_N2 paraquat 50	001_N2 paraquat 50	001_N2 paraquat 50	001_N2 paraquat 50	001_N2 paraquat 50	004_kynu 0	004_kynu 0	004_kynu 0	004_kynu 0	004_kynu 0	004_kynu 0	005_kynu paraquat 50	005_kynu paraquat 50	005_kynu paraquat 50	005_kynu paraquat 50	005_kynu paraquat 50	005_kynu paraquat 50	008_MQ130 0	008_MQ130 0	008_MQ130 0	008_MQ130 0	008_MQ130 0	008_MQ130 0	009_MQ130 paraquat 50	009_MQ130 paraquat 50	009_MQ130 paraquat 50	009_MQ130 paraquat 50	009_MQ130 paraquat 50	009_MQ130 paraquat 50
15	228	294	258	262	214	245	268	237	272	276	288	257	216	210	232	246	218	242	162	205	257	238	218	242	154	174	141	215	195	208	150	129	158	192	184	162
Counts/habituation
Group/Time[m]	000_N2 0	000_N2 0	000_N2 0	000_N2 0	000_N2 0	000_N2 0	001_N2 paraquat 50	001_N2 paraquat 50	001_N2 paraquat 50	001_N2 paraquat 50	001_N2 paraquat 50	001_N2 paraquat 50	004_kynu 0	004_kynu 0	004_kynu 0	004_kynu 0	004_kynu 0	004_kynu 0	005_kynu paraquat 50	005_kynu paraquat 50	005_kynu paraquat 50	005_kynu paraquat 50	005_kynu paraquat 50	005_kynu paraquat 50	008_MQ130 0	008_MQ130 0	008_MQ130 0	008_MQ130 0	008_MQ130 0	008_MQ130 0	009_MQ130 paraquat 50	009_MQ130 paraquat 50	009_MQ130 paraquat 50	009_MQ130 paraquat 50	009_MQ130 paraquat 50	009_MQ130 paraquat 50
15	1.00439	1.06122	1.06977	1.05344	1.25234	1.12653	0.641791	1.07173	0.735294	0.869565	0.652778	0.715953	0.722222	0.928571	0.818966	0.727642	0.899083	0.909091	0.796296	0.770732	0.684825	0.882353	0.972477	0.710744	0.876623	1.01149	1.39007	1.05116	1.17949	1.06731	1.05333	1.41085	1.22152	1.09375	1.08152	1.09259
30	1.09649	0.945578	0.996124	0.931298	1.23364	1.14286	0.828358	0.974684	0.882353	0.898551	0.833333	0.867704	0.638889	0.904762	0.931034	0.849593	0.825688	0.909091	1.24691	1.02439	0.875486	0.957983	0.981651	0.72314	1.05195	1.14943	1.44681	1.03256	1.2	0.956731	1.29333	1.68992	1.29114	1.09375	1.03804	1.11111
45	1.16228	1.03401	1.03101	0.946565	1.16822	0.95102	0.86194	1.10127	0.963235	0.942029	0.854167	1.05058	0.648148	0.980952	0.931034	0.930894	0.93578	0.900826	1.04938	0.926829	0.797665	1.09244	0.986239	0.743802	1.11039	1.17241	1.6383	1.04186	1.22051	0.966346	1.2	1.79845	1.27215	1.09375	1.17391	1.02469
60	1.07895	0.85034	0.918605	1.00382	1.09346	0.963265	0.940299	1.19831	0.882353	0.898551	0.895833	1.05058	0.648148	1	1.00862	0.96748	0.87156	0.983471	1.17284	1.06341	0.832685	0.911765	1.0367	0.801653	1.11688	1.31609	1.57447	1.15349	1.22051	1.05769	1.14667	1.70543	1.3038	1.25521	1.07609	1.09259
75	1.03509	0.884354	0.96124	0.908397	1.11215	1.02449	0.91791	1.173	0.941176	0.974638	0.826389	1.0428	0.740741	1.02857	0.987069	0.878049	0.779817	0.876033	1.12346	1.00488	0.785992	0.932773	0.963303	0.702479	1.12987	1.18391	1.60284	1.06047	1.25641	1.06731	1.28667	1.64341	1.31646	1.23958	1.19022	1.2963
90	1.03509	0.897959	0.984496	0.969466	1.07944	1.0898	0.932836	1.11392	0.860294	0.992754	0.8125	1.02724	0.712963	1.14762	1.03448	0.837398	0.866972	0.983471	1.01235	0.946341	0.809339	1.02521	1.05505	0.818182	1.14286	1.35632	1.82979	1.09767	1.33846	1	1.52667	1.86047	1.29114	1.1875	1.11413	1.20988
105	0.947368	0.904762	0.957364	0.923664	0.962617	1.1102	0.858209	1.19831	0.948529	1.00725	0.930556	1.11284	0.699074	1.05714	1	0.902439	0.788991	0.92562	1.1358	1.06341	0.793774	1.06723	1	0.842975	1.36364	1.4023	1.90071	1.16279	1.10769	1.09615	1.54	1.68992	1.3038	1.17708	1.27717	1.30247
120	1	0.897959	0.922481	0.969466	0.990654	1.09388	0.86194	1.15612	0.941176	0.862319	0.923611	1.02724	0.587963	1.19048	1.09483	0.926829	0.821101	1.02066	1.16049	1.05854	0.848249	0.995798	0.977064	0.809917	1.20779	1.37931	1.88652	1.2	1.44103	1.04808	1.36	1.70543	1.3038	1.28125	1.18478	1.37037
135	1.11404	0.870748	0.949612	0.854962	1.04673	0.963265	0.873134	1.21941	0.974265	1	0.972222	1.08171	0.787037	1.06667	0.943966	0.886179	1.04128	0.958678	1.18519	1.03415	0.867704	0.915966	1.01835	0.809917	1.26623	1.3908	1.86525	1.29302	1.24103	1.12981	1.48	1.81395	1.44937	1.20833	1.04348	1.39506
150	1.05263	0.823129	0.844961	0.923664	0.971963	1.00408	0.925373	1.10549	1.02206	0.898551	0.989583	1.15953	0.75463	1.09048	0.965517	0.955285	0.899083	0.950413	1.16049	1.18537	0.949416	0.987395	1.07339	0.880165	1.17532	1.52874	1.86525	1.26512	1.23077	1.13462	1.44	1.88372	1.20253	1.375	1.11957	1.33333
165	1.04825	0.911565	0.775194	0.954198	0.897196	0.983673	0.880597	1.08861	0.926471	0.891304	0.9375	1.02335	0.805556	1.01905	0.801724	1.04878	0.922018	1.05785	1.38889	1.18049	0.964981	1.12185	1.23853	0.904959	1.33766	1.5977	1.89362	1.29302	1.30769	1.25	1.4	1.67442	1.37975	1.0625	1.14674	1.18519
180	0.973684	0.870748	0.949612	0.889313	0.925234	1.03673	0.764925	1.24895	1.01471	0.90942	0.923611	1.05058	0.611111	1.16667	0.939655	0.926829	0.90367	0.892562	1.2284	1.19512	0.883268	0.987395	1.06881	0.900826	1.31169	1.35632	1.90071	1.29302	1.47179	1.09615	1.48	1.89922	1.48101	1.39583	1.22826	1.28395
195	0.881579	0.846939	0.910853	1.09924	0.85514	0.84898	0.940299	1.13924	0.966912	0.916667	1	1.10895	0.708333	1.31905	0.87069	0.910569	0.954128	0.917355	1.19136	1.19024	1.07393	1.05042	1.01835	0.975207	1.34416	1.51724	1.90071	1.2	1.25128	1.22115	1.31333	1.95349	1.32911	1.3125	1.23913	1.33333
210	0.864035	0.843537	0.953488	0.958015	0.873832	0.914286	0.88806	1.18143	0.985294	1.00725	0.9375	1.01167	0.685185	1.10476	0.818966	1.04065	1.02294	0.979339	1.18519	1.13171	0.957198	1.06303	1.23853	0.942149	1.2987	1.47126	1.91489	1.25581	1.48205	1.16346	1.38	1.96899	1.27848	1.25	1.20652	1.1358
225	0.881579	0.782313	0.883721	1.03817	0.953271	0.922449	0.80597	1.18143	0.915441	0.84058	0.902778	1.11284	0.574074	1.14286	1.03448	1.04878	1	0.880165	1.14815	1.26829	1.02724	1.10084	1.0367	0.921488	1.27273	1.61494	1.80851	1.28372	1.35385	1.21154	1.41333	1.91473	1.39241	1.10417	1.16848	1.14815
240	0.741228	0.782313	0.77907	0.862595	0.82243	0.767347	0.947761	1.07595	0.988971	0.84058	0.847222	0.92607	0.592593	1.13333	0.991379	0.943089	1.08257	0.834711	1.1358	1.22927	1.01556	1.03782	1.08257	0.983471	1.35714	1.35632	1.80851	1.33953	1.30769	1.14423	1.37333	1.8062	1.32911	1.04167	1.34783	1.14815
255	0.894737	0.666667	0.848837	0.877863	0.78972	0.8	0.761194	1.16456	0.830882	0.862319	0.756944	0.972763	0.740741	1.10952	0.836207	0.902439	1.00459	0.950413	1.16049	1.25366	0.941634	1.05882	1.09633	0.96281	1.35714	1.44828	2.04965	1.26512	1.36923	1.16827	1.25333	1.5969	1.17722	1.05208	1.25543	1.17901
270	0.802632	0.622449	0.953488	0.801527	0.859813	0.767347	0.873134	1.08861	0.852941	0.811594	0.840278	1.05058	0.722222	1.06667	0.87931	0.979675	0.981651	0.942149	1.18519	1.13171	0.945525	1.04202	1.07339	0.942149	1.2987	1.32184	1.7305	1.26512	1.28718	1.14904	1.16667	1.6124	1.20253	1.07812	1.26087	0.975309
285	0.877193	0.670068	0.697674	0.90458	0.771028	0.718367	0.895522	1.11392	0.904412	0.67029	0.701389	0.856031	0.601852	1.12381	0.849138	1	0.981651	0.842975	1.12963	1.10732	0.964981	1.10084	1.08257	0.913223	1.15584	1.2069	1.95745	1.23721	1.31282	1.29808	1.03333	1.45736	1.27215	0.916667	1.07609	1.08642
300	0.815789	0.615646	0.732558	0.717557	0.672897	0.669388	0.83209	1.1308	0.970588	0.804348	0.729167	0.918288	0.731481	1.04762	0.689655	0.943089	1.08716	0.892562	0.938272	1.12195	0.894942	1.12605	1.1055	0.958678	1.27922	1.1954	1.77305	1.23721	1.30256	1.22115	1.14667	1.36434	1.06329	0.760417	0.945652	1.03086
315	0.754386	0.52381	0.75969	0.679389	0.766355	0.77551	0.839552	1.02954	0.856618	0.804348	0.826389	0.747082	0.537037	1.02857	0.75	1	0.963303	0.826446	1.03704	1.00976	0.906615	1.06303	1.04587	0.818182	1.16234	1.34483	1.79433	1.16744	1.14359	1.12981	0.826667	1.24806	1.01899	0.958333	0.891304	1.06173
330	0.561404	0.591837	0.709302	0.755725	0.682243	0.644898	0.776119	1.00422	0.871324	0.804348	0.729167	0.863813	0.509259	1.00952	0.810345	0.934959	0.949541	0.834711	0.91358	0.907317	0.85214	1.13445	0.93578	0.785124	1.09091	1.21839	1.7305	1.18605	1.20513	1.18269	0.76	1.09302	0.848101	0.776042	0.771739	0.944444
345	0.570175	0.435374	0.682171	0.839695	0.598131	0.620408	0.783582	1.06329	0.900735	0.702899	0.701389	0.708171	0.717593	0.938095	0.810345	0.878049	0.963303	0.942149	0.851852	0.936585	0.871595	0.953782	0.87156	0.719008	1.18182	1.1954	1.74468	1.24651	1.13333	1.23077	0.906667	1.02326	1.08861	0.635417	0.788043	0.851852
360	0.561404	0.44898	0.569767	0.732824	0.724299	0.604082	0.716418	0.92827	0.838235	0.73913	0.826389	0.824903	0.555556	0.861905	0.663793	0.95935	0.958716	0.900826	0.777778	0.887805	0.883268	0.970588	0.926606	0.747934	1.22078	1.22989	1.75177	1.17209	1.18974	1.11058	0.733333	0.868217	0.746835	0.677083	0.744565	0.685185
375	0.635965	0.47619	0.755814	0.679389	0.616822	0.571429	0.779851	1.0211	0.713235	0.652174	0.6875	0.750973	0.50463	0.728571	0.672414	0.930894	0.899083	0.880165	0.95679	0.941463	0.785992	0.798319	0.981651	0.570248	1.11688	1.16092	1.70213	1.25581	0.994872	1.10096	0.573333	1.04651	1.03797	0.697917	0.782609	0.82716
390	0.605263	0.462585	0.72093	0.709924	0.616822	0.604082	0.664179	1.08017	0.816176	0.637681	0.711806	0.770428	0.458333	0.8	0.758621	0.97561	1	0.900826	0.716049	0.878049	0.832685	0.865546	0.862385	0.586777	1.14286	1.17241	1.53191	1.03721	1.05128	1.07212	0.746667	0.96124	0.746835	0.625	0.684783	0.666667
405	0.622807	0.612245	0.627907	0.633588	0.579439	0.616327	0.776119	0.902954	0.647059	0.681159	0.697917	0.661479	0.425926	0.809524	0.706897	0.861789	0.972477	0.85124	0.666667	0.863415	0.766537	0.882353	0.844037	0.570248	0.88961	1.13218	1.60993	1.13023	0.953846	1.03846	0.673333	0.906977	0.746835	0.59375	0.619565	0.518519
420	0.508772	0.510204	0.732558	0.828244	0.457944	0.681633	0.69403	0.924051	0.647059	0.601449	0.6875	0.618677	0.523148	0.533333	0.62069	0.878049	0.986239	0.863636	0.802469	0.678049	0.661479	0.806723	0.834862	0.727273	0.779221	1.06897	1.59574	1.12093	1.00513	0.985577	0.56	0.674419	0.791139	0.666667	0.576087	0.753086
435	0.622807	0.428571	0.678295	0.824427	0.457944	0.510204	0.671642	0.953586	0.669118	0.652174	0.666667	0.719844	0.347222	0.685714	0.75	0.878049	0.926606	0.756198	0.617284	0.712195	0.754864	0.781513	0.917431	0.727273	0.935065	0.988506	1.41844	1.06047	0.882051	0.908654	0.693333	0.899225	0.64557	0.40625	0.711957	0.641975
450	0.662281	0.438776	0.608527	0.763359	0.579439	0.604082	0.735075	0.860759	0.6875	0.57971	0.638889	0.599222	0.287037	0.752381	0.616379	0.829268	1.01835	0.842975	0.54321	0.790244	0.696498	0.861345	0.834862	0.652893	0.883117	1.08046	1.46099	0.986047	0.964103	1.03365	0.666667	0.697674	0.626582	0.541667	0.565217	0.54321
465	0.504386	0.421769	0.724806	0.759542	0.588785	0.510204	0.604478	0.936709	0.669118	0.543478	0.628472	0.669261	0.351852	0.733333	0.685345	0.869919	0.986239	0.822314	0.709877	0.858537	0.727626	0.722689	0.761468	0.636364	1.15584	1.03448	1.53191	0.948837	0.861538	1	0.66	0.604651	0.658228	0.46875	0.565217	0.530864
480	0.684211	0.47619	0.899225	0.770992	0.663551	0.604082	0.488806	0.759494	0.610294	0.583333	0.586806	0.638132	0.430556	0.742857	0.642241	0.886179	0.972477	0.739669	0.740741	0.595122	0.7393	0.756303	0.729358	0.595041	1.2987	1.06897	1.34043	1.04186	0.851282	0.961538	0.693333	0.682171	0.721519	0.5	0.592391	0.506173
495	0.54386	0.414966	0.748062	0.782443	0.742991	0.710204	0.615672	0.776371	0.492647	0.615942	0.597222	0.544747	0.518519	0.742857	0.724138	0.804878	1	0.619835	0.728395	0.804878	0.673152	0.777311	0.724771	0.561983	0.987013	1.11494	1.39007	0.976744	0.969231	0.990385	0.486667	0.604651	0.436709	0.4375	0.434783	0.679012
510	0.578947	0.517007	0.689922	0.610687	0.593458	0.759184	0.61194	0.860759	0.625	0.438406	0.631944	0.560311	0.37037	0.704762	0.693966	0.829268	0.83945	0.780992	0.679012	0.770732	0.824903	0.722689	0.706422	0.603306	0.857143	1.09195	1.8227	0.925581	0.923077	0.980769	0.553333	0.782946	0.670886	0.46875	0.418478	0.555556
525	0.657895	0.455782	0.705426	0.725191	0.588785	0.518367	0.552239	0.751055	0.683824	0.532609	0.663194	0.451362	0.203704	0.67619	0.659483	0.869919	0.899083	0.743802	0.709877	0.75122	0.677043	0.638655	0.834862	0.735537	0.766234	1.10345	1.61702	0.827907	0.897436	0.860577	0.566667	0.550388	0.64557	0.489583	0.478261	0.469136
540	0.666667	0.380952	0.616279	0.503817	0.504673	0.583673	0.533582	0.864979	0.485294	0.423913	0.545139	0.552529	0.421296	0.57619	0.637931	0.731707	0.93578	0.809917	0.611111	0.634146	0.638132	0.764706	0.788991	0.578512	0.863636	1.08621	1.88652	0.939535	0.984615	1.01923	0.573333	0.666667	0.632911	0.458333	0.467391	0.432099
555	0.578947	0.360544	0.655039	0.572519	0.588785	0.44898	0.514925	0.725738	0.529412	0.528986	0.520833	0.548638	0.24537	0.638095	0.586207	0.780488	0.87156	0.859504	0.580247	0.663415	0.762646	0.705882	0.720183	0.677686	0.688312	0.971264	1.87234	1.05116	1.02564	1.03365	0.66	0.565891	0.481013	0.338542	0.380435	0.432099
570	0.649123	0.496599	0.697674	0.515267	0.476636	0.522449	0.436567	0.767932	0.496324	0.5	0.520833	0.435798	0.402778	0.666667	0.568966	0.837398	0.853211	0.644628	0.580247	0.760976	0.684825	0.705882	0.642202	0.619835	0.688312	1.0977	1.66667	0.995349	0.892308	0.884615	0.28	0.666667	0.474684	0.28125	0.451087	0.469136
585	0.605263	0.482993	0.573643	0.431298	0.504673	0.612245	0.473881	0.725738	0.382353	0.442029	0.430556	0.474708	0.268519	0.72381	0.512931	0.739837	0.821101	0.619835	0.592593	0.75122	0.789883	0.764706	0.605505	0.545455	0.896104	0.908046	1.64539	1.17209	0.764103	0.932692	0.453333	0.511628	0.278481	0.291667	0.625	0.567901
600	0.570175	0.285714	0.658915	0.534351	0.453271	0.457143	0.552239	0.725738	0.330882	0.434783	0.559028	0.424125	0.240741	0.619048	0.784483	0.707317	0.834862	0.603306	0.555556	0.639024	0.731518	0.827731	0.688073	0.566116	1.08442	1.02299	1.53191	0.893023	0.810256	0.985577	0.44	0.666667	0.455696	0.208333	0.402174	0.345679
615	0.438596	0.336735	0.697674	0.59542	0.579439	0.481633	0.514925	0.721519	0.426471	0.521739	0.454861	0.505837	0.25463	0.561905	0.650862	0.853659	0.798165	0.628099	0.709877	0.639024	0.63035	0.672269	0.752294	0.636364	1	1.03448	1.5461	1.03721	0.887179	0.942308	0.453333	0.356589	0.493671	0.380208	0.483696	0.351852
630	0.614035	0.421769	0.612403	0.576336	0.443925	0.489796	0.462687	0.708861	0.338235	0.445652	0.548611	0.552529	0.300926	0.766667	0.568966	0.813008	0.834862	0.582645	0.45679	0.819512	0.680934	0.861345	0.623853	0.475207	0.896104	1.03448	1.46809	0.874419	0.830769	0.903846	0.446667	0.503876	0.379747	0.28125	0.358696	0.407407
645	0.407895	0.367347	0.728682	0.610687	0.537383	0.595918	0.455224	0.78481	0.477941	0.471014	0.5	0.404669	0.37963	0.47619	0.573276	0.756098	0.761468	0.690083	0.54321	0.697561	0.63035	0.781513	0.752294	0.578512	1.11039	1.05747	1.60284	1.04186	0.851282	1.00962	0.386667	0.403101	0.329114	0.354167	0.440217	0.296296
660	0.578947	0.452381	0.627907	0.534351	0.439252	0.522449	0.440299	0.616034	0.459559	0.391304	0.371528	0.392996	0.240741	0.666667	0.646552	0.772358	0.798165	0.586777	0.691358	0.507317	0.700389	0.785714	0.862385	0.619835	0.961039	0.965517	1.48936	0.95814	0.923077	1.09135	0.266667	0.418605	0.329114	0.213542	0.26087	0.351852
675	0.54386	0.479592	0.608527	0.549618	0.514019	0.579592	0.522388	0.556962	0.430147	0.398551	0.409722	0.381323	0.222222	0.52381	0.5	0.772358	0.816514	0.595041	0.382716	0.6	0.669261	0.731092	0.688073	0.578512	0.74026	1.05172	1.53191	0.972093	1	0.995192	0.12	0.496124	0.21519	0.125	0.228261	0.320988
690	0.570175	0.428571	0.604651	0.671756	0.406542	0.489796	0.384328	0.565401	0.375	0.373188	0.524306	0.33463	0.185185	0.514286	0.681034	0.756098	0.816514	0.628099	0.469136	0.62439	0.560311	0.537815	0.573394	0.557851	0.818182	1.05747	1.58865	0.976744	1.06667	1.05769	0.306667	0.27907	0.240506	0.145833	0.326087	0.123457
705	0.526316	0.302721	0.550388	0.610687	0.411215	0.453061	0.410448	0.57384	0.279412	0.423913	0.340278	0.233463	0.231481	0.533333	0.581897	0.699187	0.752294	0.68595	0.518519	0.57561	0.48249	0.701681	0.582569	0.421488	1.05844	1.09195	1.51064	1.04651	0.830769	0.942308	0.4	0.317829	0.329114	0.135417	0.228261	0.179012
720	0.491228	0.367347	0.573643	0.572519	0.317757	0.477551	0.298507	0.489451	0.330882	0.304348	0.395833	0.400778	0.314815	0.47619	0.534483	0.788618	0.761468	0.504132	0.296296	0.585366	0.645914	0.655462	0.587156	0.495868	0.818182	0.942529	1.39007	0.883721	0.964103	0.951923	0.226667	0.325581	0.265823	0.203125	0.293478	0.351852
735	0.447368	0.435374	0.577519	0.633588	0.331776	0.420408	0.313433	0.443038	0.283088	0.242754	0.364583	0.342412	0.175926	0.561905	0.543103	0.792683	0.678899	0.553719	0.555556	0.526829	0.505837	0.613445	0.678899	0.644628	0.805195	0.867816	1.36879	1.01395	0.897436	1.02885	0.32	0.224806	0.177215	0.177083	0.282609	0.234568
750	0.697368	0.363946	0.53876	0.374046	0.495327	0.489796	0.399254	0.447257	0.191176	0.293478	0.395833	0.311284	0.435185	0.638095	0.560345	0.731707	0.752294	0.491736	0.45679	0.44878	0.614786	0.436975	0.56422	0.504132	1.04545	0.83908	1.34752	0.827907	0.964103	1.01923	0.126667	0.248062	0.417722	0.166667	0.168478	0.111111
765	0.54386	0.326531	0.620155	0.438931	0.495327	0.497959	0.391791	0.451477	0.338235	0.307971	0.305556	0.396887	0.259259	0.457143	0.594828	0.715447	0.66055	0.359504	0.407407	0.468293	0.533074	0.638655	0.623853	0.454545	0.87013	1.01149	1.29078	1.11628	0.794872	0.951923	0.213333	0.193798	0.259494	0.1875	0.228261	0.222222
780	0.421053	0.360544	0.44186	0.473282	0.551402	0.412245	0.358209	0.417722	0.323529	0.264493	0.347222	0.264591	0.138889	0.390476	0.448276	0.727642	0.743119	0.586777	0.308642	0.419512	0.544747	0.55042	0.637615	0.429752	0.805195	1.02874	1.34752	1.02791	0.769231	0.894231	0.14	0.263566	0.240506	0.125	0.130435	0.234568
795	0.508772	0.306122	0.527132	0.519084	0.383178	0.416327	0.283582	0.421941	0.308824	0.202899	0.243056	0.354086	0.138889	0.352381	0.525862	0.764228	0.830275	0.487603	0.444444	0.453659	0.439689	0.579832	0.481651	0.429752	0.75974	1.01724	1.33333	0.883721	0.846154	0.846154	0.173333	0.317829	0.189873	0.114583	0.315217	0.222222
810	0.464912	0.455782	0.689922	0.484733	0.53271	0.457143	0.373134	0.371308	0.183824	0.26087	0.28125	0.326848	0.208333	0.347619	0.491379	0.788618	0.655963	0.46281	0.388889	0.507317	0.552529	0.647059	0.559633	0.471074	0.954545	0.885057	1.24113	0.846512	0.923077	0.903846	0.153333	0.310078	0.164557	0.0729167	0.315217	0.209877
825	0.399123	0.217687	0.596899	0.396947	0.523364	0.453061	0.197761	0.379747	0.235294	0.242754	0.319444	0.2607	0.287037	0.428571	0.478448	0.731707	0.724771	0.413223	0.358025	0.35122	0.451362	0.638655	0.59633	0.438017	0.915584	0.844828	1.46099	0.939535	0.615385	1.01923	0.213333	0.0155039	0.177215	0.0520833	0.119565	0.160494
840	0.464912	0.316327	0.457364	0.51145	0.434579	0.497959	0.268657	0.371308	0.253676	0.231884	0.291667	0.264591	0.24537	0.438095	0.362069	0.756098	0.56422	0.533058	0.296296	0.507317	0.521401	0.521008	0.541284	0.504132	0.818182	0.988506	1.53901	0.897674	0.728205	0.884615	0.0666667	0.20155	0.202532	0.0833333	0.23913	0.135802
855	0.359649	0.278912	0.426357	0.526718	0.35514	0.457143	0.231343	0.455696	0.231618	0.268116	0.184028	0.256809	0.199074	0.495238	0.482759	0.650407	0.633028	0.495868	0.253086	0.370732	0.435798	0.529412	0.509174	0.429752	0.61039	0.83908	1.3617	0.976744	0.892308	0.903846	0.253333	0.170543	0.151899	0.046875	0.076087	0.117284
870	0.578947	0.204082	0.465116	0.564885	0.280374	0.514286	0.235075	0.253165	0.279412	0.257246	0.3125	0.264591	0.259259	0.557143	0.547414	0.682927	0.587156	0.330579	0.160494	0.429268	0.451362	0.655462	0.486239	0.487603	0.616883	0.942529	1.41844	0.948837	0.841026	0.798077	0.1	0.170543	0.126582	0.0833333	0.179348	0.104938
885	0.5	0.414966	0.573643	0.492366	0.504673	0.4	0.216418	0.253165	0.191176	0.166667	0.319444	0.264591	0.138889	0.419048	0.336207	0.699187	0.724771	0.396694	0.296296	0.253659	0.404669	0.420168	0.417431	0.458678	0.785714	0.873563	1.43262	0.846512	0.738462	0.711538	0.0466667	0.0387597	0.164557	0.09375	0.184783	0.160494
900	0.447368	0.258503	0.620155	0.473282	0.411215	0.334694	0.216418	0.21097	0.154412	0.101449	0.211806	0.217899	0.185185	0.414286	0.543103	0.691057	0.706422	0.528926	0.141975	0.239024	0.463035	0.546218	0.43578	0.413223	0.961039	1.08046	1.29078	0.716279	0.728205	0.721154	0.0533333	0.139535	0.177215	0.03125	0.184783	0.104938
Group/Time[m]	N2 control SD	N2 1,5 mM SD	N2 4,5 mM SD	guco 2 control SD	guco 2 1,5 mM SD	guco 2 4,5 mM SD	IH33 4,5 mM SD
15
30
45
60
75
90
105
120
135
150
165
180
195
210
225
240
255
270
285
300
315
330
345
360
375
390
405
420
435
450
465
480
495
510
525
540
555
570
585
600
615
630
645
660
675
690
705
720
735
750
765
780
795
810
825
840
855
870
885
900
