# Supplementary material for: Rhodoquinone-dependent electron transport chain is essential for Caenorhabditis elegans survival in hydrogen sulfide environments
Source: J Biol Chem. 2024 Aug 22;300(9):107708. doi: 10.1016/j.jbc.2024.107708 (PMC11422605; doi:10.1016/j.jbc.2024.107708)
Supplement: Supporting Data 5 [file mmc6.xlsx]

## Sheet: index
Each sheet presents the raw data, data processing and statistical analysis of the results obtained in the WMicrotracker experiment (with or without PAO1) performed the date indicated in the name of the tab. For example: 180 min 05/04/2022, corresponds to the analysis of the data from the 180 minutes of the test carried out on May 04, 2022

## Sheet: 180 min 05 04 2022
180 min assay of 05 04 2022
Normalized data with habituation
	N2 0_180 min	N2 PAO_180 min	clk-1 0_180 min	clk-1 PAO_180 min	kynu-1 0_180 min	kynu-1 PAO_180 min		Normality		N2 0_180 min	N2 PAO_180 min	clk-1 0_180 min	clk-1 PAO_180 min	kynu-1 0_180 min	kynu-1 PAO_180 min
	1.03571	0.375	1.57143	0.953488	1.20122	0.712644			N	6	6	6	6	6	6
	1.85714	0.758333	1.54167	0.298165	1.36842	0.252747			Shapiro-Wilk W	0.9507	0.9434	0.8586	0.8202	0.8526	0.807
	1.43678	0.915254	1.4966	0.352941	1.31469	0.666667			p(normal)	0.7456	0.6871	0.1845	0.08856	0.1651	0.06781
	0.801527	0.648649	1.26263	0.387435	1.1875	0.365297
	1.28571	0.283105	1.17881	0.222222	1.33813	0.322917		Levene´s test for homogeneity of variance, from means	0.0985
	1	0.659341	1.26486	0.507246	1.31707	0.257862		Levene´s test, from medians	0.2494
								ANOVA
								Test for equal means
									Sum of sqrs	df	Mean square	F	p (same)
								Between groups:	6.03699	5	1.2074	21.01	5.482e-09
								Within groups:	1.72372	30	0.0574574	Permutation p (n=99999)
								Total:	7.76071	35	1e-05
								Components of variance (only for random effects):
								Var(group):	0.191657	Var(error):	0.0574574	ICC:	0.769353
								omega2:	0.7354
								Tukey´s pairwise. P(same) above the diagonal. Significan comparisons are pink. Tukey´s Q below the diagonal.
									N2 0_180 min	N2 PAO_180 min	clk-1 0_180 min	clk-1 PAO_180 min	kynu-1 0_180 min	kynu-1 PAO_180 min
								N2 0_180 min		0.001072	0.8844	5.041e-05	0.999	3.122e-05
								N2 PAO_180 min	6.433		5.373e-05	0.8751	0.0003845	0.7941
								clk-1 0_180 min	1.531	7.964		2.56e-06	0.9793	1.604e-06
								clk-1 PAO_180 min	7.997	1.564	9.528		1.79e-05	1
								kynu-1 0_180 min	0.5282	6.961	1.003	8.525		1.112e-05
								kynu-1 PAO_180 min	8.241	1.808	9.772	0.2442	8.769
For each strain the motility with and without bacteria (PAO) were normalized to the mean of the motility in the absence of PAO
	N2 0_180 min	N2 PAO_180 min	clk-1 0_180 min	clk-1 PAO_180 min	kynu-1 0_180 min	kynu-1 PAO_180 min		Normality		N2 0_180 min	N2 PAO_180 min	clk-1 0_180 min	clk-1 PAO_180 min	kynu-1 0_180 min	kynu-1 PAO_180 min
	0.837857	0.303362	1.13379	0.687943	0.932741	0.553364			N	6	6	6	6	6	6
	1.50236	0.613465	1.11231	0.215126	1.06257	0.196257			Shapiro-Wilk W	0.9507	0.9434	0.8586	0.8202	0.8526	0.807
	1.16231	0.740409	1.0798	0.254648	1.02085	0.517663			p(normal)	0.7456	0.6871	0.1845	0.08856	0.1651	0.06781
	0.648408	0.524734	0.910987	0.279535	0.922088	0.283651
	1.0401	0.229022	0.850511	0.160334	1.03905	0.250743		Levene´s test for homogeneity of variance, from means	p (same):	0.06723
	0.808966	0.533384	0.912602	0.365979	1.0227	0.200228		Levene´s test, from medians	p (same):	0.1888
								Test for equal means_One way ANOVA
									Sum of sqrs	df	Mean square	F	p (same)
								Between groups:	3.5193	5	0.703861	20.11	9.031e-09
								Within groups:	1.05024	30	0.0350081	Permutation p (n=99999)
								Total:	4.56955	35	1e-05
								Components of variance (only for random effects):
								Var(group):	0.111475	Var(error):	0.0350081	ICC:	0.76101
								omega2:	0.7263
								Tukey´s pairwise. P(same) above the diagonal. Significan comparisons are pink. Tukey´s Q below the diagonal.
									N2 0_180 min	N2 PAO_180 min	clk-1 0_180 min	clk-1 PAO_180 min	kynu-1 0_180 min	kynu-1 PAO_180 min
								N2 0_180 min		0.0006818	1	1.032e-05	1	1.215e-05
								N2 PAO_180 min	6.667		0.0006818	0.6587	0.0006818	0.6947
								clk-1 0_180 min	3.491e-06	6.667		1.032e-05	1	1.215e-05
								clk-1 PAO_180 min	8.807	2.14	8.807		1.032e-05	1
								kynu-1 0_180 min	2.618e-06	6.667	8.728e-07	8.807		1.215e-05
								kynu-1 PAO_180 min	8.724	2.056	8.724	0.08366	8.724

## Sheet: 240 min 05 04 2022
240 min assay of 05 04 2022
	Normalized data with habituation
	N2 0_240 min	N2 PAO_240 min	clk-1 0_240 min	clk-1 PAO_240 min	kynu-1 0_240 min	kynu-1 PAO_240 min		Normality		N2 0_240 min	N2 PAO_240 min	clk-1 0_240 min	clk-1 PAO_240 min	kynu-1 0_240 min	kynu-1 PAO_240 min
	1.05952	0.409091	1.44286	0.517442	1.5	0.298851			N	6	6	6	6	6	6
	1.75714	0.65	1.34722	0.545872	1.51316	0			Shapiro-Wilk W	0.9252	0.8226	0.8926	0.9127	0.9218	0.8518
	1.40805	1.02825	1.36735	0.490196	1.59441	0.311111			p(normal)	0.5435	0.09293	0.3318	0.4546	0.5181	0.1629
	0.782443	0.621622	0.914141	0.544503	1.1875	0.219178
	1.12169	0.447489	0.827815	0.535948	1.66907	0.286458		Levene´s test for homogeneity of variance, from means	p (same):	0.01385
	0.824074	0.406593	1.12973	0.557971	1.28049	0.389937		Levene´s test, from medians	p (same):	0.06012
								Welch F test in the case of unequal variances: F=37,23, df=11,98, p=6,768E-07
								Tukey´s pairwise. P(same) above the diagonal. Significan comparisons are pink. Tukey´s Q below the diagonal.
									N2 0_240 min	N2 PAO_240 min	clk-1 0_240 min	clk-1 PAO_240 min	kynu-1 0_240 min	kynu-1 PAO_240 min
								N2 0_240 min		0.002182	1	0.0006082	0.2393	1.7e-06
								N2 PAO_240 min	6.062		0.001683	0.9969	4.237e-06	0.128
								clk-1 0_240 min	0.1363	6.199		0.0004665	0.2813	1.311e-06
								clk-1 PAO_240 min	6.726	0.6637	6.862		1.188e-06	0.2985
								kynu-1 0_240 min	3.204	9.266	3.068	9.93		4.986e-09
								kynu-1 PAO_240 min	9.742	3.68	9.878	3.016	12.95
For each strain the motility with and without bacteria (PAO) were normalized to the mean of the motility in the absence of PAO
	N2 0_240 min	N2 PAO_240 min	clk-1 0_240 min	clk-1 PAO_240 min	kynu-1 0_240 min	kynu-1 PAO_240 min		Normality
	0.914312	0.353024	1.23161	0.441685	1.0292	0.205052			N2 0_240 min	N2 PAO_240 min	clk-1 0_240 min	clk-1 PAO_240 min	kynu-1 0_240 min	kynu-1 PAO_240 min
	1.51632	0.560915	1.14998	0.465952	1.03823	0		N	6	6	6	6	6	6
	1.21507	0.887324	1.16716	0.418428	1.09398	0.213465		Shapiro-Wilk W	0.9252	0.8226	0.8926	0.9127	0.9218	0.8518
	0.675206	0.536426	0.780305	0.464784	0.814787	0.150386		p(normal)	0.5435	0.09293	0.3318	0.4546	0.5181	0.1629
	0.967961	0.386159	0.706617	0.457481	1.14521	0.196549
	0.711132	0.350868	0.964329	0.47628	0.878589	0.26755		Levene´s test for homogeneity of variance, from means	p (same):	0.006733
								Levene´s test, from medians	p (same):	0.03223
								Welch F test in the case of unequal variances: F=36,12, df=12,09, p=7,358E-07
								Tukey´s pairwise. P(same) above the diagonal. Significan comparisons are pink. Tukey´s Q below the diagonal.
									N2 0_240 min	N2 PAO_240 min	clk-1 0_240 min	clk-1 PAO_240 min	kynu-1 0_240 min	kynu-1 PAO_240 min
								N2 0_240 min		0.001455	1	0.0003393	1	3.042e-07
								N2 PAO_240 min	6.274		0.001455	0.9944	0.001455	0.0441
								clk-1 0_240 min	1.501e-06	6.274		0.0003393	1	3.042e-07
								clk-1 PAO_240 min	7.025	0.7509	7.025		0.0003393	0.1375
								kynu-1 0_240 min	1.716e-06	6.274	2.145e-07	7.025		3.042e-07
								kynu-1 PAO_240 min	10.65	4.379	10.65	3.628	10.65

## Sheet: 300 min 05 04 2022
300 min assay of 05 04 2022
Normalized data with habituation
	N2 0_300 min	N2 PAO_300 min	clk-1 0_300 min	clk-1 PAO_300 min	kynu-1 0_300 min	kynu-1 PAO_300 min		Normality		N2 0_300 min	N2 PAO_300 min	clk-1 0_300 min	clk-1 PAO_300 min	kynu-1 0_300 min	kynu-1 PAO_300 min
	0.970238	0.386364	1.35	0.232558	1.21951	0			N	6	6	6	6	6	6
	1.6	0.416667	1.68056	0.408257	1.38158	0			Shapiro-Wilk W	0.8626	0.9852	0.9219	0.7752	0.9179	0.6884
	1.14942	0.435028	1.14286	0.245098	1.55944	0.188889			p(normal)	0.1981	0.9743	0.5193	0.03473	0.49	0.004656
	0.812977	0.466216	1.05051	0.34555	1.38542	0.00913242
	0.931217	0.356164	1.33113	0.366013	1.76978	0.015625		Levene´s test for homogeneity of variance, from means	p (same):	0.1317
	0.759259	0.318681	1.35676	0.826087	1.26829	0.0503145		Levene´s test, from medians	p (same):	0.3875
								ANOVA	Sum of sqrs	df	Mean square	F	p (same)			Kruskal-Wallis test for equal medians
								Between groups:	9.65661	5	1.93132	48.48	1.778e-13			H (chi2):	30.37
																Hc (tie corrected):	30.37
								Tukey´s pairwise. P(same) above the diagonal. Significan comparisons are pink. Tukey´s Q below the diagonal.								p (same):	1.247e-05
									N2 0_300 min	N2 PAO_300 min	clk-1 0_300 min	clk-1 PAO_300 min	kynu-1 0_300 min	kynu-1 PAO_300 min		There is a significant difference between sample medians
								N2 0_300 min		6.562e-05	0.1742	7.845e-05	0.02073	1.868e-08
								N2 PAO_300 min	7.863		8.958e-08	1	7.739e-09	0.04803
								clk-1 0_300 min	3.454	11.32		1.058e-07	0.9231	6.073e-11		Dunn´s post hoc
								clk-1 PAO_300 min	7.772	0.0909	11.23		9.065e-09	0.04145			N2 0_300 min	N2 PAO_300 min	clk-1 0_300 min	clk-1 PAO_300 min	kynu-1 0_300 min	kynu-1 PAO_300 min
								kynu-1 0_300 min	4.829	12.69	1.375	12.6		7.679e-12		N2 0_300 min		0.112	0.411	0.06242	0.2075	0.001223
								kynu-1 PAO_300 min	12.19	4.326	15.64	4.417	17.02			N2 PAO_300 min	0.112		0.01589	0.7841	0.004375	0.1002
																clk-1 0_300 min	0.411	0.01589		0.007245	0.6611	5.004e-05
																clk-1 PAO_300 min	0.06242	0.7841	0.007245		0.001785	0.1707
																kynu-1 0_300 min	0.2075	0.004375	0.6611	0.001785		6.994e-06
																kynu-1 PAO_300 min	0.001223	0.1002	5.004e-05	0.1707	6.994e-06
For each strain the motility with and without bacteria (PAO) were normalized to the mean of the motility in the absence of PAO
	N2 0_300 min	N2 PAO_300 min	clk-1 0_300 min	clk-1 PAO_300 min	kynu-1 0_300 min	kynu-1 PAO_300 min		Normality		N2 0_300 min	N2 PAO_300 min	clk-1 0_300 min	clk-1 PAO_300 min	kynu-1 0_300 min	kynu-1 PAO_300 min
	0.935452	0.372511	1.02379	0.176363	0.852406	0			N	6	6	6	6	6	6
	1.54263	0.401728	1.27447	0.309606	0.965686	0			Shapiro-Wilk W	0.8626	0.9852	0.9219	0.7752	0.9179	0.6884
	1.10821	0.419431	0.866698	0.185873	1.09001	0.132028			p(normal)	0.1981	0.9743	0.5193	0.03473	0.49	0.004656
	0.783829	0.449501	0.796662	0.262051	0.968368	0.00638331
	0.89783	0.343395	1.00947	0.27757	1.23703	0.0109214		Levene´s test for homogeneity of variance, from means	p (same):	0.06055
	0.732038	0.307256	1.02891	0.626472	0.886502	0.0351684		Levene´s test, from medians	p (same):	0.2703
																	Kruskal-Wallis test for equal medians
								Test for equal means- One way ANOVA
																	H (chi2):	29.64
									Sum of sqrs	df	Mean square	F	p (same)				Hc (tie corrected):	29.64
								Between groups:	5.61185	5	1.12237	40.1	2.113e-12				p (same):	1.736e-05
								Within groups:	0.839729	30	0.027991	Permutation p (n=99999)
								Total:	6.45158	35	1e-05						There is a significant difference between sample medians
								Components of variance (only for random effects):
								Var(group):	0.182396	Var(error):	0.027991	ICC:	0.866955
																	Dunn´s post hoc
								omega2:	0.8445									N2 0_300 min	N2 PAO_300 min	clk-1 0_300 min	clk-1 PAO_300 min	kynu-1 0_300 min	kynu-1 PAO_300 min
																	N2 0_300 min		0.04547	0.7841	0.009237	0.8265	0.0001559
								Tukey´s pairwise. P(same) above the diagonal. Significan comparisons are pink. Tukey´s Q below the diagonal.									N2 PAO_300 min	0.04547		0.02295	0.5466	0.02645	0.0749
									N2 0_300 min	N2 PAO_300 min	clk-1 0_300 min	clk-1 PAO_300 min	kynu-1 0_300 min	kynu-1 PAO_300 min			clk-1 0_300 min	0.7841	0.02295		0.004013	0.9563	5.004e-05
								N2 0_300 min		6.522e-06	1	7.739e-07	1	6.157e-10			clk-1 PAO_300 min	0.009237	0.5466	0.004013		0.004767	0.2387
								N2 PAO_300 min	9.044		6.522e-06	0.9677	6.522e-06	0.01185			kynu-1 0_300 min	0.8265	0.02645	0.9563	0.004767		6.317e-05
								clk-1 0_300 min	1.464e-06	9.044		7.739e-07	1	6.157e-10			kynu-1 PAO_300 min	0.0001559	0.0749	5.004e-05	0.2387	6.317e-05
								clk-1 PAO_300 min	10.16	1.112	10.16		7.739e-07	0.07595
								kynu-1 0_300 min	2.684e-06	9.044	1.22e-06	10.16		6.157e-10
								kynu-1 PAO_300 min	14.19	5.147	14.19	4.035	14.19

## Sheet: 180_240_300 min 05 13 2022
180 min assay of 05 13 2022
Normalized data with habituation
	N2 0_180 min	N2 PAO_180 min	kynu-1 0_180 min	kynu-1 PAO_180 min		Normality	N2 0_180 min	N2 PAO_180 min	kynu-1 0_180 min	kynu-1 PAO_180 min
	0.943723	0.598361	1.19802	0.235849		N	6	6	6	6
	1.30588	0.635294	1.09292	0.0147783		Shapiro-Wilk W	0.9536	0.8891	0.9489	0.8476
	0.868421	0.446602	1.12281	0.0966184		p(normal)	0.7695	0.3134	0.7314	0.1504
	0.563291	0.281481	1.13208	0.0776256
	0.857143	0.356589	1.14796	0.0564516		Levene´s test for homogeneity of variance, from means	p (same):	0.1144
	1.0102	0.304054	1.00952	0.0882353		Levene´s test, from medians	p (same):	0.1231
						Test for equal means_ANOVA
							Sum of sqrs	df	Mean square	F	p (same)
						Between groups:	3.88245	3	1.29415	57.12	5.473e-10
						Within groups:	0.453121	20	0.0226561	Permutation p (n=99999)
						Total:	4.33557	23	1e-05
						Components of variance (only for random effects):
						Var(group):	0.211915	Var(error):	0.0226561	ICC:	0.903415
						omega2:	0.8752
						Tukey´s pairwise. P(same) above the diagonal. Significan comparisons are pink. Tukey´s Q below the diagonal.
							N2 0_180 min	N2 PAO_180 min	kynu-1 0_180 min	kynu-1 PAO_180 min
						N2 0_180 min		9.393e-05	0.1534	3.907e-08
						N2 PAO_180 min	7.937		9.241e-07	0.004171
						kynu-1 0_180 min	3.132	11.07		1.11e-09
						kynu-1 PAO_180 min	13.5	5.568	16.64
For each strain the motility with and without bacteria (PAO) were normalized to the mean of the motility in the absence of PAO
	N2 0_180 min	N2 PAO_180 min	kynu-1 0_180 min	kynu-1 PAO_180 min		Normality	N2 0_180 min	N2 PAO_180 min	kynu-1 0_180 min	kynu-1 PAO_180 min
	1.02049	0.647032	1.07232	0.211104		N	6	6	6	6
	1.4121	0.68697	0.978252	0.0132278		Shapiro-Wilk W	0.9536	0.8891	0.9489	0.8476
	0.93906	0.482929	1.005	0.0864812		p(normal)	0.7695	0.3134	0.7314	0.1504
	0.60911	0.304378	1.0133	0.0694812
	0.926864	0.385595	1.02752	0.0505287		Levene´s test for homogeneity of variance, from means	p (same):	0.07277
	1.09238	0.328786	0.903605	0.0789777		Levene´s test, from medians	p (same):	0.08027
						Test for equal means_ANOVA
							Sum of sqrs	df	Mean square	F	p (same)
						Between groups:	3.57167	3	1.19056	46.49	3.352e-09
						Within groups:	0.512155	20	0.0256077	Permutation p (n=99999)
						Total:	4.08382	23	1e-05
						Components of variance (only for random effects):
						Var(group):	0.194158	Var(error):	0.0256077	ICC:	0.883477
						omega2:	0.8504
						Tukey´s pairwise. P(same) above the diagonal. Significan comparisons are pink. Tukey´s Q below the diagonal.
							N2 0_180 min	N2 PAO_180 min	kynu-1 0_180 min	kynu-1 PAO_180 min
						N2 0_180 min		7.596e-05	1	2.131e-08
						N2 PAO_180 min	8.073		7.596e-05	0.002315
						kynu-1 0_180 min	2.296e-06	8.073		2.131e-08
						kynu-1 PAO_180 min	14.01	5.934	14.01
240 min assay of 05 13 2022
Normalized data with habituation
	N2 0_240 min	N2 PAO_1240 min	kynu-1 0_240 min	kynu-1 PAO_240 min		Normality	N2 0_240 min	N2 PAO_1240 min	kynu-1 0_240 min	kynu-1 PAO_240 min
	1.06494	0.569672	0.965347	0.292453		N	6	6	6	6
	1.30588	0.415686	0.951327	0.0147783		Shapiro-Wilk W	0.9401	0.9211	0.8125	0.5654
	1.12281	0.407767	0.947368	0.0241546		p(normal)	0.6599	0.513	0.07584	0.0001716
	0.664557	0.259259	1.14151	0
	0.946429	0.379845	1.12245	0		Levene´s test for homogeneity of variance, from means	p (same):	0.2161
	1.34184	0.243243	1.18095	0		Levene´s test, from medians	p (same):	0.1976
						Kruskal-Wallis test for equal medians
						H (chi2):	18.99
						Hc (tie corrected):	19.03
						p (same):	0.00027
						There is a significant difference between sample medians
						Dunn´s post hoc	N2 0_240 min	N2 PAO_1240 min	kynu-1 0_240 min	kynu-1 PAO_240 min
						N2 0_240 min		0.01986	0.9349	0.0002763
						N2 PAO_1240 min	0.01986		0.02462	0.191
						kynu-1 0_240 min	0.9349	0.02462		0.0003782
						kynu-1 PAO_240 min	0.0002763	0.191	0.0003782
For each strain the motility with and without bacteria (PAO) were normalized to the mean of the motility in the absence of PAO
	N2 0_240 min	N2 PAO_1240 min	kynu-1 0_240 min	kynu-1 PAO_240 min		Normality	N2 0_240 min	N2 PAO_1240 min	kynu-1 0_240 min	kynu-1 PAO_240 min
	0.991183	0.53022	0.918073	0.278131		N	6	6	6	6
	1.21544	0.386898	0.90474	0.0140546		Shapiro-Wilk W	0.9401	0.9211	0.8125	0.5654
	1.04505	0.379527	0.900975	0.0229717		p(normal)	0.6599	0.513	0.07584	0.0001716
	0.618533	0.241304	1.08561	0
	0.880884	0.353539	1.06748	0		Levene´s test for homogeneity of variance, from means	p (same):	0.2279
	1.24891	0.226398	1.12312	0		Levene´s test, from medians	p (same):	0.2085
						Kruskal-Wallis test for equal medians
						H (chi2):	18.99
						Hc (tie corrected):	19.02
						p (same):	0.0002708
						There is a significant difference between sample medians
						Dunn´s post hoc	N2 0_240 min	N2 PAO_1240 min	kynu-1 0_240 min	kynu-1 PAO_240 min
						N2 0_240 min		0.02213	1	0.0003235
						N2 PAO_1240 min	0.02213		0.02213	0.191
						kynu-1 0_240 min	1	0.02213		0.0003235
						kynu-1 PAO_240 min	0.0003235	0.191	0.0003235
300 min assay of 05 13 2022
Normalized data with habituation
	N2 0_300 min	N2 PAO_300 min	kynu-1 0_300 min	kynu-1 PAO_300 min		Normality	N2 0_300 min	N2 PAO_300 min	kynu-1 0_300 min	kynu-1 PAO_300 min
	1.2381	0.381148	1.16832	0.0660377		N	6	6	6	6
	1.56471	0.376471	0.977876	0.00985222		Shapiro-Wilk W	0.9482	0.9145	0.9841	0.6794
	1.14474	0.184466	1.07895	0.0144928		p(normal)	0.726	0.4667	0.9699	0.003725
	0.886076	0.0148148	1.04717	0
	1.16964	0.27907	1.02551	0		Levene´s test for homogeneity of variance, from means	p (same):	0.01521
	1.4898	0.243243	1.12857	0		Levene´s test, from medians	p (same):	0.02811
						Kruskal-Wallis test for equal medians
						H (chi2):	20.01
						Hc (tie corrected):	20.05
						p (same):	0.0001659
						There is a significant difference between sample medians
						Dunn´s post hoc	N2 0_300 min	N2 PAO_300 min	kynu-1 0_300 min	kynu-1 PAO_300 min
						N2 0_300 min		0.007001	0.3687	4.388e-05
						N2 PAO_300 min	0.007001		0.0722	0.1648
						kynu-1 0_300 min	0.3687	0.0722		0.001437
						kynu-1 PAO_300 min	4.388e-05	0.1648	0.001437
For each strain the motility with and without bacteria (PAO) were normalized to the mean of the motility in the absence of PAO
	N2 0_300 min	N2 PAO_300 min	kynu-1 0_300 min	kynu-1 PAO_300 min		Normality	N2 0_300 min	N2 PAO_300 min	kynu-1 0_300 min	kynu-1 PAO_300 min
	0.991395	0.305201	1.0908	0.0616561		N	6	6	6	6
	1.25293	0.301456	0.912994	0.00919852		Shapiro-Wilk W	0.9482	0.9145	0.9841	0.6794
	0.916639	0.14771	1.00736	0.0135312		p(normal)	0.726	0.4667	0.9699	0.003725
	0.709518	0.0118628	0.97769	0
	0.936582	0.223463	0.957468	0		Levene´s test for homogeneity of variance, from means	p (same):	0.02066
	1.19294	0.194775	1.05369	0		Levene´s test, from medians	p (same):	0.03655
						Kruskal-Wallis test for equal medians
						H (chi2):	18.99
						Hc (tie corrected):	19.03
						p (same):	0.00027
						There is a significant difference between sample medians
						Dunn´s post hoc	N2 0_300 min	N2 PAO_300 min	kynu-1 0_300 min	kynu-1 PAO_300 min
						N2 0_300 min		0.02462	0.9349	0.0003782
						N2 PAO_300 min	0.02462		0.01986	0.191
						kynu-1 0_300 min	0.9349	0.01986		0.0002763
						kynu-1 PAO_300 min	0.0003782	0.191	0.0002763

## Sheet: 180_240_300 min 06 03 2022
180 min assay of 06 03 2022
Normalized data with habituation
	N2 0_180 min	N2 PAO_180 min	kynu-1 0_180 min	kynu-1 PAO_180 min		Normality	N2 0_180 min	N2 PAO_180 min	kynu-1 0_180 min	kynu-1 PAO_180 min
	0.650246	0.215686	1.125	0.25		N	6	6	6	6
	0.878505	0.35	1.04082	0.546296		Shapiro-Wilk W	0.8494	0.9357	0.9442	0.7826
	1.17526	0.28866	1.09783	0.26087		p(normal)	0.1558	0.6246	0.6933	0.04075
	0.681452	0.130769	0.866995	0.744681
	0.807175	0.654867	1.24571	0.235577		Levene´s test for homogeneity of variance, from means	p (same):	0.6746
	0.710938	0.0394737	1.19588	0.298077		Levene´s test, from medians	p (same):	0.9016
						Kruskal-Wallis test for equal medians
						H (chi2):	17.24
						Hc (tie corrected):	17.24
						p (same):	0.0006308
						There is a significant difference between sample medians
						Dunn´s post hoc	N2 0_180 min	N2 PAO_180 min	kynu-1 0_180 min	kynu-1 PAO_180 min
						N2 0_180 min		0.01431	0.2207	0.06039
						N2 PAO_180 min	0.01431		0.0002386	0.5676
						kynu-1 0_180 min	0.2207	0.0002386		0.001918
						kynu-1 PAO_180 min	0.06039	0.5676	0.001918
For each strain the motility with and without bacteria (PAO) were normalized to the mean of the motility in the absence of PAO
	N2 0_180 min	N2 PAO_180 min	kynu-1 0_180 min	kynu-1 PAO_180 min		Normality	N2 0_180 min	N2 PAO_180 min	kynu-1 0_180 min	kynu-1 PAO_180 min
	0.79564	0.263913	1.02705	0.228233		N	6	6	6	6
	1.07494	0.428259	0.950195	0.498732		Shapiro-Wilk W	0.8494	0.9357	0.9442	0.7826
	1.43804	0.353203	1.00224	0.238156		p(normal)	0.1558	0.6246	0.6933	0.04075
	0.833823	0.160009	0.791508	0.679843
	0.987657	0.801294	1.13725	0.215066		Levene´s test for homogeneity of variance, from means	p (same):	0.5405
	0.869901	0.0482999	1.09175	0.272124		Levene´s test, from medians	p (same):	0.6853
						Kruskal-Wallis test for equal medians
						H (chi2):	16.39
						Hc (tie corrected):	16.39
						p (same):	0.0009417
						There is a significant difference between sample medians
						Dunn´s post hoc	N2 0_180 min	N2 PAO_180 min	kynu-1 0_180 min	kynu-1 PAO_180 min
						N2 0_180 min		0.006233	0.8065	0.006233
						N2 PAO_180 min	0.006233		0.00288	1
						kynu-1 0_180 min	0.8065	0.00288		0.00288
						kynu-1 PAO_180 min	0.006233	1	0.00288
240 min assay of 06 03 2022
Normalized data with habituation
	N2 0_240 min	N2 PAO_1240 min	kynu-1 0_240 min	kynu-1 PAO_240 min		Normality	N2 0_240 min	N2 PAO_1240 min	kynu-1 0_240 min	kynu-1 PAO_240 min
	0.945813	0.382353	1	0.364583		N	6	6	6	6
	0.640187	0.372727	1.34184	0.333333		Shapiro-Wilk W	0.949	0.9087	0.8617	0.8803
	0.907216	0.556701	1.06522	0.402174		p(normal)	0.7321	0.4281	0.1952	0.2703
	0.717742	0.3	0.990148	0.361702
	0.511211	0.442478	1.16571	0.336538		Levene´s test for homogeneity of variance, from means	p (same):	0.1433
	0.730469	0.381579	1.07216	0.456731		Levene´s test, from medians	p (same):	0.2839
						Test for equal means_ANOVA
							Sum of sqrs	df	Mean square	F	p (same)
						Between groups:	2.10462	3	0.701538	52.3	1.197e-09
						Within groups:	0.268292	20	0.0134146	Permutation p (n=99999)
						Total:	2.37291	23	1e-05
						Components of variance (only for random effects):
						Var(group):	0.114687	Var(error):	0.0134146	ICC:	0.895282
						omega2:	0.8651
						Tukey´s pairwise. P(same) above the diagonal. Significan comparisons are pink. Tukey´s Q below the diagonal.
							N2 0_240 min	N2 PAO_1240 min	kynu-1 0_240 min	kynu-1 PAO_240 min
						N2 0_240 min		0.0003489	0.0001379	0.0001268
						N2 PAO_1240 min	7.109		8.393e-09	0.9687
						kynu-1 0_240 min	7.693	14.8		4.078e-09
						kynu-1 PAO_240 min	7.746	0.6372	15.44
For each strain the motility with and without bacteria (PAO) were normalized to the mean of the motility in the absence of PAO
	N2 0_240 min	N2 PAO_1240 min	kynu-1 0_240 min	kynu-1 PAO_240 min		Normality	N2 0_240 min	N2 PAO_1240 min	kynu-1 0_240 min	kynu-1 PAO_240 min
	1.2745	0.515227	0.904284	0.329687		N	6	6	6	6
	0.862662	0.502256	1.2134	0.301428		Shapiro-Wilk W	0.949	0.9087	0.8617	0.8803
	1.22249	0.750163	0.963259	0.36368		p(normal)	0.7321	0.4281	0.1952	0.2703
	0.967169	0.404255	0.895375	0.327082
	0.688865	0.596246	1.05414	0.304326		Levene´s test for homogeneity of variance, from means	p (same):	0.06547
	0.984318	0.514184	0.969542	0.413015		Levene´s test, from medians	p (same):	0.1428
						Test for equal means_ANOVA
							Sum of sqrs	df	Mean square	F	p (same)
						Between groups:	1.98718	3	0.662394	33.99	4.8e-08
						Within groups:	0.389789	20	0.0194894	Permutation p (n=99999)
						Total:	2.37697	23	1e-05
						Components of variance (only for random effects):
						Var(group):	0.107151	Var(error):	0.0194894	ICC:	0.846104
						omega2:	0.8048
						Tukey´s pairwise. P(same) above the diagonal. Significan comparisons are pink. Tukey´s Q below the diagonal.
							N2 0_240 min	N2 PAO_1240 min	kynu-1 0_240 min	kynu-1 PAO_240 min
						N2 0_240 min		9.24e-05	1	4.594e-07
						N2 PAO_1240 min	7.947		9.24e-05	0.07894
						kynu-1 0_240 min	2.632e-06	7.947		4.594e-07
						kynu-1 PAO_240 min	11.58	3.635	11.58
300 min assay of 06 03 2022
Normalized data with habituation
	N2 0_300 min	N2 PAO_300 min	kynu-1 0_300 min	kynu-1 PAO_300 min		Normality	N2 0_300 min	N2 PAO_300 min	kynu-1 0_300 min	kynu-1 PAO_300 min
	0.876847	0.284314	0.640625	0.15625		N	6	6	6	6
	0.953271	0.254545	1.10204	0.0740741		Shapiro-Wilk W	0.9118	0.7146	0.8967	0.8881
	0.943299	0.268041	1.17391	0.0217391		p(normal)	0.4482	0.008774	0.3551	0.3085
	0.758065	0.238462	0.970443	0.148936
	0.896861	0.283186	1.17714	0.129808		Levene´s test for homogeneity of variance, from means	p (same):	0.009076
	0.859375	0.447368	0.840206	0.120192		Levene´s test, from medians	p (same):	0.01989
						Welch F test in the case of unequal variances: F=155,5, df=10,61, p=4,717E-09
						Tukey´s pairwise. P(same) above the diagonal. Significan comparisons are pink. Tukey´s Q below the diagonal.
							N2 0_300 min	N2 PAO_300 min	kynu-1 0_300 min	kynu-1 PAO_300 min
						N2 0_300 min		3.26e-07	0.473	3.289e-09
						N2 PAO_300 min	11.84		2.367e-08	0.06337
						kynu-1 0_300 min	2.079	13.92		3.658e-10
						kynu-1 PAO_300 min	15.63	3.793	17.71
For each strain the motility with and without bacteria (PAO) were normalized to the mean of the motility in the absence of PAO
	N2 0_300 min	N2 PAO_300 min	kynu-1 0_300 min	kynu-1 PAO_300 min		Normality	N2 0_300 min	N2 PAO_300 min	kynu-1 0_300 min	kynu-1 PAO_300 min
	0.994963	0.322612	0.651001	0.158781		N	6	6	6	6
	1.08168	0.288834	1.11989	0.0752738		Shapiro-Wilk W	0.9118	0.7146	0.8967	0.8881
	1.07037	0.304148	1.19293	0.0220912		p(normal)	0.4482	0.008774	0.3551	0.3085
	0.86018	0.270583	0.986161	0.151348
	1.01767	0.321332	1.19621	0.13191		Levene´s test for homogeneity of variance, from means	p (same):	0.01466
	0.975137	0.507631	0.853814	0.122139		Levene´s test, from medians	p (same):	0.02953
						Welch F test in the case of unequal variances: F=168,4, df=10,48, p=3,724E-09
						Tukey´s pairwise. P(same) above the diagonal. Significan comparisons are pink. Tukey´s Q below the diagonal.
							N2 0_300 min	N2 PAO_300 min	kynu-1 0_300 min	kynu-1 PAO_300 min
						N2 0_300 min		7.971e-08	1	5.433e-10
						N2 PAO_300 min	12.93		7.971e-08	0.02631
						kynu-1 0_300 min	9.734e-07	12.93		5.433e-10
						kynu-1 PAO_300 min	17.32	4.392	17.32

## Sheet: 180_240_300 min 07 22 2022
180 min assay of 07 22 2022
Normalized data with habituation
	N2 0_180 min	N2 PAO_180 min	kynu-1 0_180 min	kynu-1 PAO_180 min		Normality	N2 0_180 min	N2 PAO_180 min	kynu-1 0_180 min	kynu-1 PAO_180 min
	1.66429	2.75676	0.632184	1.01299		N	6	6	6	6
	1.93913	1.56875	1.20253	0.973684		Shapiro-Wilk W	0.9883	0.7406	0.9704	0.8955
	1.44578	1.06433	0.866667	0.536585		p(normal)	0.9846	0.0161	0.8949	0.3481
	1.0977	1.14778	1.01562	0.864198
	1.50735	1.2381	1.30612	0.517647		Levene´s test for homogeneity of variance, from means	p (same):	0.2535
	1.26506	1.33333	1.09091	0.71875		Levene´s test, from medians	p (same):	0.6651
						Kruskal-Wallis test for equal medians
						H (chi2):	15.25
						Hc (tie corrected):	15.25
						p (same):	0.001618
						There is a significant difference between sample medians
						Dunn´s post hoc	N2 0_180 min	N2 PAO_180 min	kynu-1 0_180 min	kynu-1 PAO_180 min
						N2 0_180 min		0.6534	0.03376	0.0005202
						N2 PAO_180 min	0.6534		0.09417	0.002519
						kynu-1 0_180 min	0.03376	0.09417		0.1779
						kynu-1 PAO_180 min	0.0005202	0.002519	0.1779
For each strain the motility with and without bacteria (PAO) were normalized to the mean of the motility in the absence of PAO
	N2 0_180 min	N2 PAO_180 min	kynu-1 0_180 min	kynu-1 PAO_180 min		Normality	N2 0_180 min	N2 PAO_180 min	kynu-1 0_180 min	kynu-1 PAO_180 min
	1.11956	1.85446	0.620392	0.994093		N	6	6	6	6
	1.30445	1.05529	1.1801	0.955523		Shapiro-Wilk W	0.9883	0.7406	0.9704	0.8955
	0.972575	0.71597	0.850502	0.526577		p(normal)	0.9846	0.0161	0.8949	0.3481
	0.738421	0.772111	0.996682	0.848078
	1.01399	0.832864	1.28176	0.507992		Levene´s test for homogeneity of variance, from means	p (same):	0.5126
	0.851003	0.89693	1.07056	0.705344		Levene´s test, from medians	p (same):	0.8604
						Kruskal-Wallis test for equal medians
						H (chi2):	4.913
						Hc (tie corrected):	4.913
						p (same):	0.1783
						There is no significant difference between sample medians
240 min assay of 07 22 2022
Normalized data with habituation
	N2 0_240 min	N2 PAO_1240 min	kynu-1 0_240 min	kynu-1 PAO_240 min		Normality	N2 0_240 min	N2 PAO_1240 min	kynu-1 0_240 min	kynu-1 PAO_240 min
	1.92857	1.18919	0.695402	1.35065		N	6	6	6	6
	2.03478	1.55625	1.27848	0.763158		Shapiro-Wilk W	0.873	0.9728	0.8949	0.9185
	1.37349	0.631579	0.847619	0.170732		p(normal)	0.2386	0.9104	0.3447	0.4944
	1.21264	0.793103	1.25	0.697531
	1.85294	1.14881	1.57823	0.635294		Levene´s test for homogeneity of variance, from means	p (same):	0.7946
	1.12048	1.04	1.58333	0.1125		Levene´s test, from medians	p (same):	0.8154
						Test for equal means_ANOVA
							Sum of sqrs	df	Mean square	F	p (same)
						Between groups:	2.86509	3	0.95503	6.336	0.003391
						Within groups:	3.01453	20	0.150727	Permutation p (n=99999)
						Total:	5.87962	23	0.00355
						Components of variance (only for random effects):
						Var(group):	0.134051	Var(error):	0.150727	ICC:	0.470721
						omega2:	0.4001
						Tukey´s pairwise. P(same) above the diagonal. Significan comparisons are pink. Tukey´s Q below the diagonal.
							N2 0_240 min	N2 PAO_1240 min	kynu-1 0_240 min	kynu-1 PAO_240 min
						N2 0_240 min		0.1195	0.3484	0.001795
						N2 PAO_1240 min	3.327		0.9143	0.2379
						kynu-1 0_240 min	2.408	0.9192		0.07381
						kynu-1 PAO_240 min	6.092	2.765	3.684
For each strain the motility with and without bacteria (PAO) were normalized to the mean of the motility in the absence of PAO
	N2 0_240 min	N2 PAO_1240 min	kynu-1 0_240 min	kynu-1 PAO_240 min		Normality	N2 0_240 min	N2 PAO_1240 min	kynu-1 0_240 min	kynu-1 PAO_240 min
	1.21511	0.74926	0.576853	1.1204		N	6	6	6	6
	1.28203	0.98053	1.06053	0.633058		Shapiro-Wilk W	0.873	0.9728	0.8949	0.9185
	0.865383	0.397932	0.70312	0.141626		p(normal)	0.2386	0.9104	0.3447	0.4944
	0.764037	0.499702	1.0369	0.578618
	1.16746	0.723818	1.30918	0.526991		Levene´s test for homogeneity of variance, from means	p (same):	0.6245
	0.70597	0.655262	1.31341	0.0933214		Levene´s test, from medians	p (same):	0.7093
						Test for equal means_ANOVA
							Sum of sqrs	df	Mean square	F	p (same)
						Between groups:	1.06959	3	0.356531	4.217	0.01828
						Within groups:	1.69082	20	0.0845409	Permutation p (n=99999)
						Total:	2.76041	23	0.02082
						Components of variance (only for random effects):
						Var(group):	0.0453317	Var(error):	0.0845409	ICC:	0.349047
						omega2:	0.2868
						Tukey´s pairwise. P(same) above the diagonal. Significan comparisons are pink. Tukey´s Q below the diagonal.
							N2 0_240 min	N2 PAO_1240 min	kynu-1 0_240 min	kynu-1 PAO_240 min
						N2 0_240 min		0.2288	1	0.04187
						N2 PAO_1240 min	2.799		0.2288	0.8019
						kynu-1 0_240 min	1.685e-06	2.799		0.04187
						kynu-1 PAO_240 min	4.08	1.281	4.08
300 min assay of 07 22 2022
Normalized data with habituation
	N2 0_300 min	N2 PAO_300 min	kynu-1 0_300 min	kynu-1 PAO_300 min		Normality	N2 0_300 min	N2 PAO_300 min	kynu-1 0_300 min	kynu-1 PAO_300 min
	2.24286	1.7027	0.689655	1.04545		N	6	6	6	6
	1.9913	1.175	0.905063	1.07895		Shapiro-Wilk W	0.8574	0.9385	0.8817	0.8815
	1.19277	0.391813	0.819048	0.341463		p(normal)	0.1805	0.6472	0.277	0.2761
	1.22414	0.482759	1.22656	0.481481
	1.80882	1.02381	1.59184	0.529412		Levene´s test for homogeneity of variance, from means	p (same):	0.3739
	1.14458	0.186667	1.60606	0.18125		Levene´s test, from medians	p (same):	0.4188
						Test for equal means_ANOVA
							Sum of sqrs	df	Mean square	F	p (same)
						Between groups:	3.32882	3	1.10961	5.225	0.007939
						Within groups:	4.24747	20	0.212374	Permutation p (n=99999)
						Total:	7.57629	23	0.00929
						Components of variance (only for random effects):
						Var(group):	0.149539	Var(error):	0.212374	ICC:	0.413191
						omega2:	0.3456
						Tukey´s pairwise. P(same) above the diagonal. Significan comparisons are pink. Tukey´s Q below the diagonal.
							N2 0_300 min	N2 PAO_300 min	kynu-1 0_300 min	kynu-1 PAO_300 min
						N2 0_300 min		0.03996	0.3337	0.006734
						N2 PAO_300 min	4.112		0.6491	0.8456
						kynu-1 0_300 min	2.451	1.661		0.224
						kynu-1 PAO_300 min	5.268	1.156	2.817
For each strain the motility with and without bacteria (PAO) were normalized to the mean of the motility in the absence of PAO
	N2 0_300 min	N2 PAO_300 min	kynu-1 0_300 min	kynu-1 PAO_300 min		Normality	N2 0_300 min	N2 PAO_300 min	kynu-1 0_300 min	kynu-1 PAO_300 min
	1.40113	1.06369	0.605118	0.917303		N	6	6	6	6
	1.24399	0.734033	0.794121	0.946691		Shapiro-Wilk W	0.8574	0.9385	0.8817	0.8815
	0.745135	0.244769	0.718649	0.299607		p(normal)	0.1805	0.6472	0.277	0.2761
	0.76473	0.301584	1.07621	0.422462
	1.12999	0.639583	1.39671	0.464517		Levene´s test for homogeneity of variance, from means	p (same):	0.9424
	0.715028	0.116612	1.40919	0.159032		Levene´s test, from medians	p (same):	0.9191
						Test for equal means_ANOVA
							Sum of sqrs	df	Mean square	F	p (same)
						Between groups:	1.35005	3	0.450018	4.056	0.02102
						Within groups:	2.21882	20	0.110941	Permutation p (n=99999)
						Total:	3.56887	23	0.0235
						Components of variance (only for random effects):
						Var(group):	0.0565128	Var(error):	0.110941	ICC:	0.337483
						omega2:	0.2764
						Tukey´s pairwise. P(same) above the diagonal. Significan comparisons are pink. Tukey´s Q below the diagonal.
							N2 0_300 min	N2 PAO_300 min	kynu-1 0_300 min	kynu-1 PAO_300 min
						N2 0_300 min		0.08824	1	0.1057
						N2 PAO_300 min	3.554		0.08824	0.9997
						kynu-1 0_300 min	1.226e-07	3.554		0.1057
						kynu-1 PAO_300 min	3.42	0.134	3.42

## Sheet: 180_240_300 min 09 02 2022
180 min assay of 09 02 2022
Normalized data with habituation
	N2 0_180 min	N2 PAO_180 min	clk-1 0_180 min	clk-1 PAO_180 min		Normality	N2 0_180 min	N2 PAO_180 min	clk-1 0_180 min	clk-1 PAO_180 min
	1.21905	0.521472	1.08511	0.913333		N	6	6	6	6
	1.61871	0.651163	0.901709	1.18824		Shapiro-Wilk W	0.9134	0.8629	0.9473	0.8923
	1.32812	0.6	1.25275	0.425287		p(normal)	0.4592	0.1992	0.7186	0.3307
	1.65278	0.635897	1.57333	0.5
	1.56	0.606383	1.6087	0.993056		Levene´s test for homogeneity of variance, from means	p (same):	0.007348
	1.49432	0.841772	1.31915	0.357143		Levene´s test, from medians	p (same):	0.01081
						Welch F test in the case of unequal variances: F=34,34, df=10,24, p=1,187E-05
						Tukey´s pairwise. P(same) above the diagonal. Significan comparisons are pink. Tukey´s Q below the diagonal.
							N2 0_180 min	N2 PAO_180 min	clk-1 0_180 min	clk-1 PAO_180 min
						N2 0_180 min		4.329e-05	0.5457	0.00017
						N2 PAO_180 min	8.435		0.0008827	0.9249
						clk-1 0_180 min	1.904	6.531		0.003619
						clk-1 PAO_180 min	7.56	0.875	5.656
For each strain the motility with and without bacteria (PAO) were normalized to the mean of the motility in the absence of PAO
	N2 0_180 min	N2 PAO_180 min	clk-1 0_180 min	clk-1 PAO_180 min		Normality	N2 0_180 min	N2 PAO_180 min	clk-1 0_180 min	clk-1 PAO_180 min
	0.824333	0.352625	0.841087	0.707943		N	6	6	6	6
	1.09459	0.440323	0.698933	0.921025		Shapiro-Wilk W	0.9134	0.8629	0.9473	0.8923
	0.898092	0.405726	0.971029	0.329649		p(normal)	0.4591	0.1992	0.7186	0.3307
	1.11763	0.430001	1.21952	0.38756
	1.05489	0.410043	1.24693	0.769737		Levene´s test for homogeneity of variance, from means	p (same):	0.003233
	1.01047	0.569215	1.0225	0.276828		Levene´s test, from medians	p (same):	0.004654
						Welch F test in the case of unequal variances: F=36,24, df=10,13, p=1,008E-05
						Tukey´s pairwise. P(same) above the diagonal. Significan comparisons are pink. Tukey´s Q below the diagonal.
							N2 0_180 min	N2 PAO_180 min	clk-1 0_180 min	clk-1 PAO_180 min
						N2 0_180 min		0.0001823	1	0.002979
						N2 PAO_180 min	7.516		0.0001823	0.616
						clk-1 0_180 min	6.647e-07	7.516		0.002979
						clk-1 PAO_180 min	5.777	1.739	5.777
240 min assay of 09 02 2022
Normalized data with habituation
	N2 0_240 min	N2 PAO_240 min	clk-1 0_240 min	clk-1 PAO_240 min		Nnormality	N2 0_240 min	N2 PAO_240 min	clk-1 0_240 min	clk-1 PAO_240 min
	1.06667	0.576687	1.04787	0.933333		N	6	6	6	6
	1.7554	0.52907	0.786325	0.788235		Shapiro-Wilk W	0.9814	0.9059	0.8867	0.9582
	1.29167	0.652941	1.16484	0.563218		p(normal)	0.9585	0.4097	0.3012	0.8054
	1.90278	0.538462	1.58667	0.5
	1.62667	0.521277	1.64493	0.666667		Levene´s test for homogeneity of variance, from means	p (same):	0.003547
	1.46591	0.607595	1.56028	0.434524		Levene´s test, from medians	p (same):	0.006635
						Welch F test in the case of unequal variances: F=22,91, df=8,947, p=0,0001554
						Tukey´s pairwise. P(same) above the diagonal. Significan comparisons are pink. Tukey´s Q below the diagonal.
							N2 0_240 min	N2 PAO_240 min	clk-1 0_240 min	clk-1 PAO_240 min
						N2 0_240 min		1.399e-05	0.453	4.326e-05
						N2 PAO_240 min	9.178		0.0003836	0.952
						clk-1 0_240 min	2.129	7.05		0.001268
						clk-1 PAO_240 min	8.436	0.7428	6.307
For each strain the motility with and without bacteria (PAO) were normalized to the mean of the motility in the absence of PAO
	N2 0_240 min	N2 PAO_240 min	clk-1 0_240 min	clk-1 PAO_240 min		Normality	N2 0_240 min	N2 PAO_240 min	clk-1 0_240 min	clk-1 PAO_240 min
	0.702596	0.379854	0.806996	0.718786		N	6	6	6	6
	1.15625	0.348489	0.605571	0.607042		Shapiro-Wilk W	0.9814	0.9059	0.8867	0.9582
	0.850799	0.430081	0.897073	0.43375		p(normal)	0.9585	0.4097	0.3012	0.8054
	1.25333	0.354676	1.22194	0.385064
	1.07146	0.343356	1.2668	0.513419		Levene´s test for homogeneity of variance, from means	p (same):	0.002228
	0.96557	0.400213	1.20162	0.334639		Levene´s test, from medians	p (same):	0.004593
						Welch F test in the case of unequal variances: F=25,37, df=8,833, p=0,0001118
						Tukey´s pairwise. P(same) above the diagonal. Significan comparisons are pink. Tukey´s Q below the diagonal.
							N2 0_240 min	N2 PAO_240 min	clk-1 0_240 min	clk-1 PAO_240 min
						N2 0_240 min		5.453e-05	1	0.0007213
						N2 PAO_240 min	8.286		5.453e-05	0.6627
						clk-1 0_240 min	2.213e-07	8.286		0.0007213
						clk-1 PAO_240 min	6.657	1.629	6.657
300 min assay of 09 02 2022
Normalized data with habituation
	N2 0_300 min	N2 PAO_300 min	clk-1 0_300 min	clk-1 PAO_300 min		Normality	N2 0_300 min	N2 PAO_300 min	clk-1 0_300 min	clk-1 PAO_300 min
	1.19048	0.374233	1.12766	0.373333		N	6	6	6	6
	1.74101	0.465116	0.923077	0.705882		Shapiro-Wilk W	0.9619	0.8881	0.9687	0.8823
	1.26042	0.376471	1.34066	0.206897		p(normal)	0.8344	0.3086	0.8834	0.2796
	1.59722	0.451282	1.66667	0.288462
	1.49333	0.409574	1.34783	0.625		Levene´s test for homogeneity of variance, from means	p (same):	0.07331
	1.34659	0.443038	1.26241	0.309524		Levene´s test, from medians	p (same):	0.1574
						Test for equal means_ANOVA
							Sum of sqrs	df	Mean square	F	p (same)
						Between groups:	5.36776	3	1.78925	48.45	2.338e-09
						Within groups:	0.73854	20	0.036927	Permutation p (n=99999)
						Total:	6.1063	23	1e-05
						Components of variance (only for random effects):
						Var(group):	0.292054	Var(error):	0.036927	ICC:	0.887753
						omega2:	0.8557
						Tukey´s pairwise. P(same) above the diagonal. Significan comparisons are pink. Tukey´s Q below the diagonal.
							N2 0_300 min	N2 PAO_300 min	clk-1 0_300 min	clk-1 PAO_300 min
						N2 0_300 min		7.493e-08	0.4885	7.284e-08
						N2 PAO_300 min	12.98		1.107e-06	1
						clk-1 0_300 min	2.041	10.94		1.073e-06
						clk-1 PAO_300 min	13	0.02256	10.96
For each strain the motility with and without bacteria (PAO) were normalized to the mean of the motility in the absence of PAO
	N2 0_300 min	N2 PAO_300 min	clk-1 0_300 min	clk-1 PAO_300 min		Normality	N2 0_300 min	N2 PAO_300 min	clk-1 0_300 min	clk-1 PAO_300 min
	0.827769	0.260214	0.882328	0.292112		N	6	6	6	6
	1.21057	0.323407	0.722254	0.552312		Shapiro-Wilk W	0.9619	0.8881	0.9687	0.8823
	0.8764	0.26177	1.04899	0.161885		p(normal)	0.8344	0.3086	0.8834	0.2796
	1.11059	0.313788	1.30407	0.225704
	1.03835	0.284788	1.0546	0.489026		Levene´s test for homogeneity of variance, from means	p (same):	0.06995
	0.93632	0.308056	0.987764	0.242184		Levene´s test, from medians	p (same):	0.1594
						Test for equal means_ANOVA
							Sum of sqrs	df	Mean square	F	p (same)
						Between groups:	2.8636	3	0.954533	45.17	4.306e-09
						Within groups:	0.422661	20	0.0211331	Permutation p (n=99999)
						Total:	3.28626	23	3e-05
						Components of variance (only for random effects):
						Var(group):	0.155567	Var(error):	0.0211331	ICC:	0.880401
						omega2:	0.8466
						Tukey´s pairwise. P(same) above the diagonal. Significan comparisons are pink. Tukey´s Q below the diagonal.
							N2 0_300 min	N2 PAO_300 min	clk-1 0_300 min	clk-1 PAO_300 min
						N2 0_300 min		2.894e-07	1	6.406e-07
						N2 PAO_300 min	11.93		2.894e-07	0.9745
						clk-1 0_300 min	2.808e-07	11.93		6.406e-07
						clk-1 PAO_300 min	11.34	0.5931	11.34

## Sheet: 180_240_300 09 16 2022
180 min assay of 09 16 2022
Normalized data with habituation
	N2 0_180 min	N2 PAO_180 min	clk-1 0_180 min	clk-1 PAO_180 min		Normality	N2 0_180 min	N2 PAO_180 min	clk-1 0_180 min	clk-1 PAO_180 min
	0.851613	0.454023	0.938776	0.926471		N	6	6	6	6
	1.06806	0.422414	1.42857	0.728682		Shapiro-Wilk W	0.9447	0.6725	0.9219	0.8382
	0.828829	0.474886	0.824675	0.409639		p(normal)	0.6976	0.003133	0.5193	0.126
	0.654709	0.479798	0.933333	0.781457
	0.801047	0.526786	1.04348	0.917431		Levene´s test for homogeneity of variance, from means	p (same):	0.8244
	0.596639	0.912281	1.22581	0.781818		Levene´s test, from medians	p (same):	0.8453
						Kruskal-Wallis test for equal medians
						H (chi2):	12.12
						Hc (tie corrected):	12.12
						p (same):	0.006983
						There is a significant difference between sample medians
						Dunn´s post hoc	N2 0_180 min	N2 PAO_180 min	clk-1 0_180 min	clk-1 PAO_180 min
						N2 0_180 min		0.08641	0.08641	0.6242
						N2 PAO_180 min	0.08641		0.0006052	0.2207
						clk-1 0_180 min	0.08641	0.0006052		0.02749
						clk-1 PAO_180 min	0.6242	0.2207	0.02749
For each strain the motility with and without bacteria (PAO) were normalized to the mean of the motility in the absence of PAO
	N2 0_180 min	N2 PAO_180 min	clk-1 0_180 min	clk-1 PAO_180 min		Normality	N2 0_180 min	N2 PAO_180 min	clk-1 0_180 min	clk-1 PAO_180 min
	1.06432	0.567423	0.88084	0.869294		N	6	6	6	6
	1.33483	0.527918	1.34041	0.683712		Shapiro-Wilk W	0.9447	0.6725	0.9219	0.8382
	1.03584	0.593496	0.773781	0.384358		p(normal)	0.6976	0.003133	0.5193	0.126
	0.818232	0.599635	0.875733	0.73323
	1.00112	0.658359	0.979081	0.860813		Levene´s test for homogeneity of variance, from means	p (same):	0.9388
	0.745659	1.14014	1.15016	0.733569		Levene´s test, from medians	p (same):	0.9508
						Kruskal-Wallis test for equal medians
						H (chi2):	11.05
						Hc (tie corrected):	11.05
						p (same):	0.01148
						There is a significant difference between sample medians
						Dunn´s post hoc	N2 0_180 min	N2 PAO_180 min	clk-1 0_180 min	clk-1 PAO_180 min
						N2 0_180 min		0.01276	0.9025	0.04123
						N2 PAO_180 min	0.01276		0.008981	0.6534
						clk-1 0_180 min	0.9025	0.008981		0.03049
						clk-1 PAO_180 min	0.04123	0.6534	0.03049
240 min assay of 09 16 2022
Normalized data with habituation
	N2 0_240 min	N2 PAO_240 min	clk-1 0_240 min	clk-1 PAO_240 min		Normality	N2 0_240 min	N2 PAO_240 min	clk-1 0_240 min	clk-1 PAO_240 min
	0.735484	0.201149	0.897959	0.0882353		N	6	6	6	6
	0.884817	0.426724	1.55102	0.75969		Shapiro-Wilk W	0.8655	0.9705	0.8113	0.965
	0.864865	0.0273973	0.779221	0.259036		p(normal)	0.2088	0.8961	0.07413	0.8576
	0.457399	0.717172	0.916667	0.735099
	0.806283	0.638393	0.992754	1.01835		Levene´s test for homogeneity of variance, from means	p (same):	0.1992
	0.710084	0.916667	1.04839	0.472727		Levene´s test, from medians	p (same):	0.2487
						Test for equal means_ANOVA
							Sum of sqrs	df	Mean square	F	p (same)
						Between groups:	1.0632	3	0.354399	4.305	0.01696
						Within groups:	1.64637	20	0.0823184	Permutation p (n=99999)
						Total:	2.70957	23	0.01454
						Components of variance (only for random effects):
						Var(group):	0.0453468	Var(error):	0.0823184	ICC:	0.355201
						omega2:	0.2924
						Tukey´s pairwise. P(same) above the diagonal. Significan comparisons are pink. Tukey´s Q below the diagonal.
							N2 0_240 min	N2 PAO_240 min	clk-1 0_240 min	clk-1 PAO_240 min
						N2 0_240 min		0.4332	0.3314	0.6742
						N2 PAO_240 min	2.179		0.01812	0.9764
						clk-1 0_240 min	2.457	4.637		0.04317
						clk-1 PAO_240 min	1.602	0.5772	4.059
For each strain the motility with and without bacteria (PAO) were normalized to the mean of the motility in the absence of PAO
	N2 0_180 min	N2 PAO_180 min	clk-1 0_180 min	clk-1 PAO_180 min			N2 0_240 min	N2 PAO_240 min	clk-1 0_240 min	clk-1 PAO_240 min
	0.989677	0.27067	0.870958	0.0855821		N	6	6	6	6
	1.19062	0.574206	1.50438	0.736847		Shapiro-Wilk W	0.8655	0.9705	0.8113	0.965
	1.16377	0.0368661	0.75579	0.251247		p(normal)	0.2088	0.8961	0.07413	0.8576
	0.615483	0.965036	0.889103	0.712996
	1.08495	0.85903	0.962902	0.987728		Levene´s test for homogeneity of variance, from means	p (same):	0.1488
	0.955499	1.23348	1.01686	0.458513		Levene´s test, from medians	p (same):	0.1806
						Test for equal means_ANOVA
							Sum of sqrs	df	Mean square	F	p (same)
						Between groups:	1.01273	3	0.337578	3.156	0.04738
						Within groups:	2.13931	20	0.106965	Permutation p (n=99999)
						Total:	3.15204	23	0.0481
						Components of variance (only for random effects):
						Var(group):	0.0384354	Var(error):	0.106965	ICC:	0.264341
						omega2:	0.2123
						Tukey´s pairwise. P(same) above the diagonal. Significan comparisons are pink. Tukey´s Q below the diagonal.
							N2 0_240 min	N2 PAO_240 min	clk-1 0_240 min	clk-1 PAO_240 min
						N2 0_240 min		0.294	1	0.101
						N2 PAO_240 min	2.572		0.294	0.9233
						clk-1 0_240 min	7.49e-07	2.572		0.101
						clk-1 PAO_240 min	3.454	0.8817	3.454
300 min assay of 09 16 2022
Normalized data with habituation
	N2 0_300 min	N2 PAO_300 min	clk-1 0_300 min	clk-1 PAO_300 min		Normality	N2 0_300 min	N2 PAO_300 min	clk-1 0_300 min	clk-1 PAO_300 min
	1.37419	0.402299	1.19388	0.404412		N	6	6	6	6
	1.15183	0.482759	1.64286	0.372093		Shapiro-Wilk W	0.976	0.7564	0.8541	0.6589
	1.08108	0.474886	1.06494	0.289157		p(normal)	0.9301	0.02301	0.1698	0.002217
	0.793722	0.515152	0.975	0.370861
	1.10995	0.401786	1.22464	0.385321		Levene´s test for homogeneity of variance, from means	p (same):	0.9076
	0.936975	0.807018	1.16935	0.9		Levene´s test, from medians	p (same):	0.9287
						Kruskal-Wallis test for equal medians
						H (chi2):	17.43
						Hc (tie corrected):	17.43
						p (same):	0.0005774
						There is a significant difference between sample medians
						Dunn´s post hoc	N2 0_300 min	N2 PAO_300 min	clk-1 0_300 min	clk-1 PAO_300 min
						N2 0_300 min		0.03376	0.5136	0.003289
						N2 PAO_300 min	0.03376		0.005502	0.4142
						clk-1 0_300 min	0.5136	0.005502		0.0003274
						clk-1 PAO_300 min	0.003289	0.4142	0.0003274
For each strain the motility with and without bacteria (PAO) were normalized to the mean of the motility in the absence of PAO
	N2 0_180 min	N2 PAO_180 min	clk-1 0_180 min	clk-1 PAO_180 min		Normality	N2 0_300 min	N2 PAO_300 min	clk-1 0_300 min	clk-1 PAO_300 min
	1.27876	0.374362	0.985229	0.333734		N	6	6	6	6
	1.07185	0.449234	1.35574	0.307064		Shapiro-Wilk W	0.976	0.7564	0.8541	0.6589
	1.00601	0.441908	0.878821	0.238622		p(normal)	0.9301	0.02301	0.1698	0.002217
	0.738603	0.479378	0.804604	0.306047
	1.03287	0.373885	1.01061	0.31798		Levene´s test for homogeneity of variance, from means	p (same):	0.9446
	0.871908	0.750976	0.964992	0.742711		Levene´s test, from medians	p (same):	0.9287
						Kruskal-Wallis test for equal medians
						H (chi2):	17.47
						Hc (tie corrected):	17.47
						p (same):	0.0005665
						There is a significant difference between sample medians
						Dunn´s post hoc	N2 0_300 min	N2 PAO_300 min	clk-1 0_300 min	clk-1 PAO_300 min
						N2 0_300 min		0.01789	0.9349	0.0006052
						N2 PAO_300 min	0.01789		0.02224	0.2885
						clk-1 0_300 min	0.9349	0.02224		0.000815
						clk-1 PAO_300 min	0.0006052	0.2885	0.000815
